# Supplementary material for: Host phenotype classification from human microbiome data is mainly driven by the presence of microbial taxa
Source: PLoS Comput Biol. 2022 Apr 21;18(4):e1010066. doi: 10.1371/journal.pcbi.1010066 (PMC9064115; doi:10.1371/journal.pcbi.1010066)
Supplement: S1 Table — ASD: Autism spectrum disorder, CD: Crohn disease, CDI: Clostridium difficile infection, CIRR: Cirrhosis, MHE: Minimal hepatic encephalopathy, CRC: Colorectal cancer, EDD: enteric diarrheal disease, HIV: human immunodeficiency virus, NASH: non-alcoholic steatohepatitis, OB: obesity, PAR: Parkinson’s disease, PSA: psoriatic arthritis, RA: Rheumatoid arthritis, T1D: type-1 diabetes, UC: ulcerative colitis. Non-CDI controls are patients with diarrhea who tested negative for C. difficile infection. (XLSX) [file pcbi.1010066.s001.xlsx]

## Sheet: Sheet1
	body_site	# controls	# cases	Cases
Singh_2015 (EDD)	Gut	82	222	EDD
Schubert_2014 (CDI)	Gut	154	93	CDI
Schubert_2014 (non-CDI)	Gut	154	89	nonCDI
Vincent_2013 (CDI)	Gut	25	25	CDI
Youngster_2014 (CDI)	Gut	18	27	CDI
Goodrich_2014 (OB)	Gut	451	193	OB
Turnbaugh_2009 (OB)	Gut	61	195	OB
Zupancic_2012 (OB)	Gut	125	126	OB
Ross_2015 (OB)	Gut	26	37	OB
Zhu_2013 (OB)	Gut	16	25	nonNASH-OB
Baxter_2016 (CRC)	Gut	172	120	CRC
Zeller_2014 (CRC)	Gut	75	41	CRC
Wang_2012 (CRC)	Gut	22	32	NASH
Chen_2012 (CRC)	Gut	22	21	CRC
Gevers_2014 (IBD)	Gut	16	146	CD
Morgan_2012 (IBD)	Gut	27	72	UC
Papa_2012 (IBD)	Gut	24	43	UC
Willing_2010 (IBD)	Gut	46	16	UC
Noguera-Julian_2016 (HIV)	Gut	57	292	HIV
Dinh_2015 (HIV)	Gut	15	21	HIV
Lozupone_2013 (HIV)	Gut	21	30	HIV
Son_2015 (ASD)	Gut	44	59	ASD
Kang_2013 (ASD)	Gut	20	19	ASD
Alkanani_2015 (T1D)	Gut	55	57	T1D
Mejia-Leon_2014 (T1D)	Gut	8	21	T1D
