# Supplementary material for: Host phenotype classification from human microbiome data is mainly driven by the presence of microbial taxa
Source: PLoS Comput Biol. 2022 Apr 21;18(4):e1010066. doi: 10.1371/journal.pcbi.1010066 (PMC9064115; doi:10.1371/journal.pcbi.1010066)
Supplement: S2 Table — Comparison in terms of AUC, AUPRC, F1, precision, recall between relative abundance and presence/absence profiles at different threshold levels. Results are obtained using RF classification at the species-level taxonomic resolution. (XLSX) [file pcbi.1010066.s002.xlsx]

## Sheet: Sheet1
AUC
Dataset name	Abundance	Presence/absence	Thr = 0.0001	Thr = 0.001	Thr = 0.01	Thr = 0.1	P-value Abundance vs Presence/absence
JieZ_2017 (ACVD)	0.83	0.84	0.84	0.83	0.81	0.76	0.79
ChngKR_2016 (AD)	0.89	0.87	0.87	0.87	0.88	0.85	0.46
YeZ_2018 (BD)	0.72	0.79	0.79	0.81	0.71	0.7	0.09
RaymondF_2016 (cephalosporins)	0.83	0.77	0.77	0.79	0.79	0.85	0.14
QinN_2014 (cirrhosis)	0.94	0.94	0.94	0.93	0.93	0.92	0.7
FengQ_2015 (CRC)	0.92	0.93	0.93	0.94	0.89	0.72	0.29
GuptaA_2019 (CRC)	0.94	0.91	0.91	0.91	0.94	0.94	0.28
HanniganGD_2017 (CRC)	0.62	0.57	0.57	0.57	0.58	0.71	0.4
ThomasAM_2018a (CRC)	0.69	0.66	0.66	0.67	0.65	0.74	0.62
ThomasAM_2018b (CRC)	0.84	0.86	0.86	0.84	0.82	0.64	0.66
VogtmannE_2016 (CRC)	0.64	0.64	0.64	0.63	0.63	0.59	0.85
WirbelJ_2018 (CRC)	0.92	0.91	0.91	0.91	0.83	0.69	0.64
YachidaS_2019 (CRC)	0.73	0.73	0.73	0.73	0.71	0.64	0.85
YuJ_2015 (CRC)	0.86	0.85	0.85	0.85	0.82	0.79	0.66
ZellerG_2014 (CRC)	0.85	0.83	0.83	0.83	0.84	0.79	0.49
LiJ_2017 (hypertension)	0.56	0.54	0.54	0.54	0.58	0.55	0.5
IjazUZ_2017 (IBD)	0.99	0.99	0.99	0.99	0.99	0.98	0.47
NielsenHB_2014 (IBD)	0.92	0.92	0.92	0.92	0.92	0.91	0.93
GhensiP_2019_m (mucositis)	0.69	0.72	0.72	0.7	0.74	0.74	0.45
GhensiP_2019 (peri-implantitis)	0.93	0.9	0.9	0.91	0.9	0.91	0.18
Castro-NallarE_2015 (schizophrenia)	0.91	0.91	0.91	0.91	0.9	0.86	1
Heitz-BuschartA_2016 (T1D)	0.92	0.93	0.93	0.93	0.89	0.83	0.76
KosticAD_2015 (T1D)	0.97	0.98	0.98	0.98	0.96	0.96	0.16
KarlssonFH_2013 (T2D)	0.78	0.8	0.8	0.77	0.78	0.74	0.71
QinJ_2012 (T2D)	0.75	0.76	0.76	0.75	0.71	0.68	0.42
F1
	Abundance	Presence/absence	Thr = 0.0001	Thr = 0.001	Thr = 0.01	Thr = 0.1	P-value Abundance vs Presence/absence
JieZ_2017 (ACVD)	0.747427	0.758387	0.758668	0.750128	0.728984	0.691877	0.536391
ChngKR_2016 (AD)	0.791194	0.735487	0.735487	0.74052	0.751267	0.743227	0.251429
YeZ_2018 (BD)	0.661453	0.767242	0.767242	0.761239	0.661746	0.740394	0.0602038
RaymondF_2016 (cephalosporins)	0.669266	0.649016	0.647602	0.661579	0.678088	0.740282	0.695884
QinN_2014 (cirrhosis)	0.863713	0.848544	0.846785	0.854691	0.875906	0.842638	0.353219
FengQ_2015 (CRC)	0.836645	0.864612	0.864051	0.861541	0.817141	0.644006	0.182855
GuptaA_2019 (CRC)	0.84253	0.774333	0.774333	0.777048	0.820411	0.840798	0.108524
HanniganGD_2017 (CRC)	0.539429	0.540256	0.540256	0.540256	0.549446	0.62181	0.989411
ThomasAM_2018a (CRC)	0.639518	0.629488	0.629488	0.602774	0.59003	0.654202	0.860461
ThomasAM_2018b (CRC)	0.718367	0.773571	0.773571	0.747135	0.680454	0.546768	0.361249
VogtmannE_2016 (CRC)	0.589471	0.591459	0.594414	0.578756	0.582678	0.548097	0.959345
WirbelJ_2018 (CRC)	0.826585	0.827542	0.829891	0.821322	0.726989	0.604972	0.958894
YachidaS_2019 (CRC)	0.662917	0.666436	0.666344	0.672645	0.644019	0.599463	0.834055
YuJ_2015 (CRC)	0.762654	0.771389	0.783274	0.768347	0.713377	0.715079	0.74534
ZellerG_2014 (CRC)	0.809713	0.762529	0.7623	0.768091	0.775276	0.716265	0.19777
LiJ_2017 (hypertension)	0.6216	0.62146	0.62146	0.62283	0.649426	0.631777	0.996258
IjazUZ_2017 (IBD)	0.939122	0.95238	0.95238	0.95343	0.950932	0.93553	0.315859
NielsenHB_2014 (IBD)	0.842325	0.821968	0.824907	0.828983	0.832064	0.826829	0.2138
GhensiP_2019_m (mucositis)	0.678223	0.663247	0.663247	0.653168	0.692296	0.679899	0.681371
GhensiP_2019 (peri-implantitis)	0.851871	0.831564	0.831564	0.831882	0.830488	0.819726	0.488338
Castro-NallarE_2015 (schizophrenia)	0.753167	0.707667	0.707667	0.732167	0.742	0.7555	0.486772
Heitz-BuschartA_2016 (T1D)	0.830589	0.839595	0.839595	0.843018	0.837577	0.745946	0.815382
KosticAD_2015 (T1D)	0.92407	0.956626	0.956626	0.949038	0.942159	0.90258	0.204846
KarlssonFH_2013 (T2D)	0.705533	0.742233	0.742233	0.719245	0.687955	0.653674	0.30161
QinJ_2012 (T2D)	0.672488	0.700683	0.700683	0.700502	0.645861	0.615759	0.215679
Precision
	Abundance	Presence/absence	Thr = 0.0001	Thr = 0.001	Thr = 0.01	Thr = 0.1	P-value Abundance vs Presence/absence
JieZ_2017 (ACVD)	0.754906	0.766154	0.766386	0.758476	0.737694	0.701144	0.52749
ChngKR_2016 (AD)	0.817429	0.764418	0.764418	0.770514	0.780895	0.77774	0.26812
YeZ_2018 (BD)	0.649923	0.782615	0.782615	0.772703	0.670438	0.750543	0.0617037
RaymondF_2016 (cephalosporins)	0.703113	0.688345	0.687042	0.709589	0.720339	0.772536	0.80827
QinN_2014 (cirrhosis)	0.872439	0.861734	0.86017	0.867038	0.885084	0.854882	0.498921
FengQ_2015 (CRC)	0.853855	0.880767	0.880633	0.878713	0.8368	0.664805	0.204823
GuptaA_2019 (CRC)	0.878833	0.819383	0.819383	0.821675	0.865767	0.876833	0.166768
HanniganGD_2017 (CRC)	0.568417	0.567292	0.567292	0.567292	0.580083	0.649325	0.987695
ThomasAM_2018a (CRC)	0.673542	0.655967	0.655967	0.627742	0.6102	0.694267	0.795905
ThomasAM_2018b (CRC)	0.766223	0.826917	0.826917	0.802584	0.722218	0.578059	0.349646
VogtmannE_2016 (CRC)	0.61554	0.615026	0.620385	0.599424	0.602304	0.568159	0.991086
WirbelJ_2018 (CRC)	0.853891	0.859343	0.860136	0.850036	0.76029	0.628341	0.781218
YachidaS_2019 (CRC)	0.672581	0.679578	0.679667	0.687093	0.65744	0.6041	0.692087
YuJ_2015 (CRC)	0.791573	0.799386	0.808738	0.79601	0.737819	0.737667	0.773178
ZellerG_2014 (CRC)	0.836463	0.817004	0.814316	0.815993	0.81587	0.745344	0.576046
LiJ_2017 (hypertension)	0.602853	0.610576	0.610576	0.607618	0.64965	0.627926	0.869995
IjazUZ_2017 (IBD)	0.948746	0.959628	0.959628	0.960472	0.95839	0.946953	0.331189
NielsenHB_2014 (IBD)	0.848032	0.827636	0.830959	0.835126	0.840037	0.832152	0.205323
GhensiP_2019_m (mucositis)	0.709975	0.712358	0.712358	0.699385	0.741996	0.70916	0.953018
GhensiP_2019 (peri-implantitis)	0.8901	0.873643	0.873643	0.872133	0.871223	0.865732	0.44765
Castro-NallarE_2015 (schizophrenia)	0.768333	0.722917	0.722917	0.7475	0.759583	0.767917	0.515254
Heitz-BuschartA_2016 (T1D)	0.870708	0.8785	0.8785	0.876842	0.8758	0.787958	0.843426
KosticAD_2015 (T1D)	0.936083	0.965011	0.965011	0.95914	0.952771	0.918816	0.182422
KarlssonFH_2013 (T2D)	0.736378	0.77399	0.77399	0.74998	0.724249	0.681436	0.318918
QinJ_2012 (T2D)	0.679906	0.707125	0.707125	0.707603	0.653372	0.624628	0.236741
Recall
	Abundance	Presence/absence	Thr = 0.0001	Thr = 0.001	Thr = 0.01	Thr = 0.1	P-value Abundance vs Presence/absence
JieZ_2017 (ACVD)	0.74787	0.758724	0.75899	0.750505	0.729505	0.692695	0.539082
ChngKR_2016 (AD)	0.796071	0.74375	0.74375	0.74875	0.758571	0.751607	0.262076
YeZ_2018 (BD)	0.707976	0.787143	0.787143	0.782143	0.688095	0.769167	0.0843833
RaymondF_2016 (cephalosporins)	0.685833	0.669167	0.665833	0.683958	0.695208	0.749167	0.731168
QinN_2014 (cirrhosis)	0.864476	0.849748	0.848001	0.855688	0.876615	0.843829	0.36301
FengQ_2015 (CRC)	0.840674	0.867758	0.867212	0.864417	0.822265	0.655258	0.181062
GuptaA_2019 (CRC)	0.85	0.7855	0.7855	0.788167	0.831833	0.846833	0.110742
HanniganGD_2017 (CRC)	0.5705	0.557917	0.557917	0.557917	0.565917	0.645417	0.828773
ThomasAM_2018a (CRC)	0.662583	0.65575	0.65575	0.628417	0.617833	0.674583	0.895338
ThomasAM_2018b (CRC)	0.734048	0.78681	0.78681	0.761048	0.697833	0.571595	0.366102
VogtmannE_2016 (CRC)	0.602417	0.60475	0.60775	0.59125	0.59275	0.561	0.951072
WirbelJ_2018 (CRC)	0.832372	0.833526	0.835481	0.82734	0.735673	0.617821	0.947991
YachidaS_2019 (CRC)	0.665625	0.670054	0.670056	0.67661	0.648184	0.601735	0.790286
YuJ_2015 (CRC)	0.766433	0.774748	0.78619	0.77065	0.71669	0.71913	0.74888
ZellerG_2014 (CRC)	0.816506	0.777605	0.776879	0.781658	0.78514	0.725545	0.243718
LiJ_2017 (hypertension)	0.678617	0.673315	0.673315	0.676227	0.686119	0.66467	0.846524
IjazUZ_2017 (IBD)	0.939958	0.95275	0.95275	0.953806	0.9515	0.936083	0.314174
NielsenHB_2014 (IBD)	0.843684	0.824362	0.8275	0.831671	0.835743	0.828809	0.226478
GhensiP_2019_m (mucositis)	0.691548	0.667738	0.667738	0.658214	0.694881	0.694405	0.493547
GhensiP_2019 (peri-implantitis)	0.853512	0.832202	0.832202	0.833304	0.831726	0.819702	0.470563
Castro-NallarE_2015 (schizophrenia)	0.79	0.75625	0.75625	0.77625	0.78375	0.79	0.531775
Heitz-BuschartA_2016 (T1D)	0.8415	0.851	0.851	0.855833	0.848333	0.757667	0.790441
KosticAD_2015 (T1D)	0.930755	0.957713	0.957713	0.950213	0.945411	0.906509	0.246248
KarlssonFH_2013 (T2D)	0.712929	0.748485	0.748485	0.726111	0.697424	0.665	0.303726
QinJ_2012 (T2D)	0.674891	0.702357	0.702357	0.702345	0.648471	0.619992	0.22161
AUPRC
	Abundance	Presence/absence
JieZ_2017 (ACVD)	0.875592	0.87696
ChngKR_2016 (AD)	0.885695	0.871557
YeZ_2018 (BD)	0.609396	0.719571
RaymondF_2016 (cephalosporins)	0.832267	0.794354
QinN_2014 (cirrhosis)	0.93838	0.937872
FengQ_2015 (CRC)	0.913278	0.930496
GuptaA_2019 (CRC)	0.930722	0.903292
HanniganGD_2017 (CRC)	0.643451	0.610583
ThomasAM_2018a (CRC)	0.733514	0.732167
ThomasAM_2018b (CRC)	0.87733	0.902705
VogtmannE_2016 (CRC)	0.664041	0.677837
WirbelJ_2018 (CRC)	0.925023	0.922195
YachidaS_2019 (CRC)	0.746207	0.754548
YuJ_2015 (CRC)	0.902504	0.891377
ZellerG_2014 (CRC)	0.871598	0.848126
LiJ_2017 (hypertension)	0.77458	0.752546
IjazUZ_2017 (IBD)	0.992474	0.995464
NielsenHB_2014 (IBD)	0.877533	0.881075
GhensiP_2019_m (mucositis)	0.558857	0.556125
GhensiP_2019 (peri-implantitis)	0.869382	0.814361
Castro-NallarE_2015 (schizophrenia)	0.870833	0.871875
Heitz-BuschartA_2016 (T1D)	0.944924	0.949833
KosticAD_2015 (T1D)	0.929228	0.966113
KarlssonFH_2013 (T2D)	0.803685	0.840783
QinJ_2012 (T2D)	0.749084	0.766797
