# Supplementary material for: Host phenotype classification from human microbiome data is mainly driven by the presence of microbial taxa
Source: PLoS Comput Biol. 2022 Apr 21;18(4):e1010066. doi: 10.1371/journal.pcbi.1010066 (PMC9064115; doi:10.1371/journal.pcbi.1010066)
Supplement: S3 Table — (XLSX) [file pcbi.1010066.s003.xlsx]

## Sheet: Sheet1
Relative abundance
	RF	LASSO	ENET	LSVM	SVM
art_scher	0.62	0.54	0.66	0.61	0.57
asd_kang	0.82	0.78	0.61	0.7	0.49
asd_son	0.44	0.49	0.48	0.5	0.5
cdi_schubert	0.98	0.99	0.97	0.96	0.97
cdi_vincent	0.91	0.87	0.78	0.8	0.65
cdi_youngster	0.9	0.89	0.9	0.87	0.91
crc_baxter	0.77	0.74	0.67	0.66	0.67
crc_chen	0.67	0.45	0.66	0.71	0.47
crc_wang	0.87	0.79	0.81	0.82	0.8
crc_zeller	0.81	0.7	0.74	0.72	0.75
edd_singh	0.92	0.91	0.93	0.92	0.93
hiv_dinh	0.39	0.51	0.5	0.73	0.61
hiv_lozupone	0.96	0.95	0.96	0.97	0.95
hiv_noguerajulian	0.77	0.71	0.7	0.64	0.75
ibd_gevers_2014	0.8	0.8	0.73	0.56	0.5
ibd_morgan	0.7	0.6	0.49	0.66	0.65
ibd_papa	0.81	0.78	0.73	0.67	0.74
ibd_willing	0.78	0.77	0.67	0.64	0.62
mhe_zhang	0.8	0.74	0.64	0.55	0.5
nash_wong	0.68	0.68	0.53	0.47	0.5
nash_zhu	0.94	0.91	0.91	0.92	0.83
non_cdi_schubert	0.97	0.98	0.97	0.98	0.98
ob_goodrich	0.66	0.58	0.62	0.57
ob_ross	0.62	0.49	0.47	0.59	0.62
ob_turnbaug	0.78	0.76	0.69	0.7	0.73
ob_zhu	0.86	0.85	0.77	0.81	0.61
ob_zupancic	0.55	0.53	0.49	0.52	0.51
par_scheperjans	0.71	0.61	0.69	0.62	0.59
t1d_alkanani	0.73	0.53	0.65	0.62	0.66
t1d_mejialeon	0.62	0.33	0.6	0.58	0.58
Presence/absence
	RF	LASSO	ENET	LSVM	SVM
art_scher	0.67	0.54	0.57	0.63	0.56
asd_kang	0.79	0.78	0.78	0.82	0.52
asd_son	0.59	0.49	0.48	0.43	0.44
cdi_schubert	0.98	0.99	0.99	0.99	0.99
cdi_vincent	0.93	0.87	0.93	0.95	0.78
cdi_youngster	0.91	0.89	0.88	0.85	0.89
crc_baxter	0.75	0.74	0.74	0.72	0.76
crc_chen	0.51	0.45	0.44	0.41	0.4
crc_wang	0.83	0.79	0.78	0.78	0.8
crc_zeller	0.74	0.7	0.69	0.67	0.63
edd_singh	0.91	0.91	0.91	0.88	0.92
hiv_dinh	0.44	0.51	0.53	0.61	0.59
hiv_lozupone	0.96	0.95	0.96	0.96	0.77
hiv_noguerajulian	0.73	0.71	0.72	0.67	0.7
ibd_gevers_2014	0.79	0.8	0.8	0.75	0.72
ibd_morgan	0.74	0.6	0.64	0.56	0.69
ibd_papa	0.82	0.78	0.76	0.63	0.78
ibd_willing	0.73	0.77	0.77	0.63	0.7
mhe_zhang	0.81	0.74	0.77	0.69	0.76
nash_wong	0.67	0.68	0.67	0.63	0.62
nash_zhu	0.92	0.91	0.91	0.9	0.42
non_cdi_schubert	0.96	0.98	0.98	0.97	0.98
ob_goodrich	0.61	0.58	0.59
ob_ross	0.43	0.49	0.48	0.59	0.41
ob_turnbaug	0.81	0.76	0.75	0.69	0.78
ob_zhu	0.87	0.85	0.82	0.84	0.75
ob_zupancic	0.59	0.53	0.59	0.6
par_scheperjans	0.65	0.61	0.62	0.49	0.48
t1d_alkanani	0.71	0.53	0.54	0.65	0.61
t1d_mejialeon	0.62	0.33	0.48
