# Supplementary material for: Host phenotype classification from human microbiome data is mainly driven by the presence of microbial taxa
Source: PLoS Comput Biol. 2022 Apr 21;18(4):e1010066. doi: 10.1371/journal.pcbi.1010066 (PMC9064115; doi:10.1371/journal.pcbi.1010066)
Supplement: S4 Table — In most of the cases, different classifier algorithms and/or input features were used in the original analysis. Original papers that did not conduct a classification analysis are not included in this table. (XLSX) [file pcbi.1010066.s004.xlsx]

## Sheet: Sheet1
	AUC in original paper	AUC in our_analysis
FengQ_2015	0.96	0.92
GhensiP_2019_m	0.81	0.69
GhensiP_2019	0.91	0.93
GuptaA_2019	1	0.94
HanniganGD_2017	0.77	0.62
JieZ_2017	0.86	0.83
KarlssonFH_2013	0.71	0.78
LiJ_2017	0.89	0.56
QinJ_2012	0.81	0.75
QinN_2014	0.91	0.94
ThomasAM_2018a	0.64	0.69
ThomasAM_2018b	0.87	0.84
WirbelJ_2018	0.79	0.92
YachidaS_2019	0.78	0.73
YeZ_2018	0.81	0.72
YuJ_2015	0.84	0.86
ZellerG_2014	0.84	0.85
