# Supplementary material for: Host phenotype classification from human microbiome data is mainly driven by the presence of microbial taxa
Source: PLoS Comput Biol. 2022 Apr 21;18(4):e1010066. doi: 10.1371/journal.pcbi.1010066 (PMC9064115; doi:10.1371/journal.pcbi.1010066)
Supplement: S5 Table — Comparison in terms of AUC, AUPRC, F1, precision, recall between relative abundance and presence/absence profiles at different threshold levels. Results are obtained using RF classification at the species-level taxonomic resolution. (XLSX) [file pcbi.1010066.s005.xlsx]

## Sheet: Sheet1
AUC
	AUC reported in paper	AUC_abundance	AUC_presence/absence	p-value abundance vs presence/absence
edd_singh	0.96	0.92	0.91	0.42
cdi_schubert	0.99	0.98	0.98	0.69
non_cdi_schubert	0.98	0.97	0.96	0.31
cdi_vincent	0.91	0.91	0.93	0.7
cdi_youngster		0.9	0.91	0.66
ob_goodrich	0.67	0.66	0.61	0.02
ob_turnbaug	0.84	0.78	0.81	0.24
ob_zupancic	0.44	0.55	0.59	0.21
ob_ross	0.49	0.62	0.44	0.03
ob_zhu	0.86	0.86	0.87	0.76
crc_baxter	0.77	0.77	0.75	0.16
crc_zeller	0.82	0.81	0.74	0.15
crc_wang	0.9	0.87	0.83	0.24
crc_chen	0.78	0.67	0.51	0.1
ibd_gevers_2014	0.71	0.8	0.79	0.72
ibd_morgan	0.81	0.7	0.74	0.33
ibd_papa	0.84	0.81	0.82	0.82
ibd_willing	0.66	0.78	0.73	0.34
hiv_noguerajulian	0.67	0.77	0.73	0.11
hiv_dinh	0.22	0.39	0.44	0.69
hiv_lozupone	0.92	0.96	0.96	0.75
asd_son	0.39	0.44	0.59	0.03
asd_kang	0.76	0.82	0.79	0.63
t1d_alkanani	0.71	0.73	0.71	0.59
t1d_mejialeon	0.77	0.62	0.62	0.97
nash_wong	0.68	0.68	0.67	0.92
nash_zhu	0.93	0.94	0.92	0.35
art_scher	0.62	0.62	0.67	0.25
mhe_zhang	0.8	0.8	0.81	0.9
par_scheperjans	0.67	0.71	0.65	0.1
F1
	f1_abundance	f1_presence/absence	p-value abundance vs presence/absence
edd_singh	0.84	0.85	0.73
cdi_schubert	0.93	0.92	0.37
non_cdi_schubert	0.9	0.9	0.75
cdi_vincent	0.75	0.78	0.51
cdi_youngster	0.87	0.86	0.38
ob_goodrich	0.74	0.75	0.11
ob_turnbaug	0.74	0.77	0.27
ob_zupancic	0.56	0.58	0.53
ob_ross	0.55	0.46	0.14
ob_zhu	0.81	0.79	0.68
crc_baxter	0.77	0.77	0.85
crc_zeller	0.75	0.67	0.08
crc_wang	0.81	0.74	0.17
crc_chen	0.63	0.45	0.04
ibd_gevers_2014	0.86	0.86	0.84
ibd_morgan	0.79	0.78	0.66
ibd_papa	0.75	0.77	0.52
ibd_willing	0.7	0.65	0.31
hiv_noguerajulian	0.83	0.8	0.05
hiv_dinh	0.39	0.44	0.6
hiv_lozupone	0.89	0.9	0.81
asd_son	0.45	0.58	0.02
asd_kang	0.73	0.71	0.81
t1d_alkanani	0.68	0.67	0.79
t1d_mejialeon	0.75	0.69	0.63
nash_wong	0.63	0.65	0.65
nash_zhu	0.94	0.85	0.13
art_scher	0.64	0.67	0.37
mhe_zhang	0.72	0.71	0.91
par_scheperjans	0.64	0.59	0.24
Precision
	precision_abundance	precision_presence/absence	p-value abundance vs presence/absence
edd_singh	0.85	0.86	0.63
cdi_schubert	0.93	0.92	0.38
non_cdi_schubert	0.9	0.91	0.8
cdi_vincent	0.79	0.83	0.45
cdi_youngster	0.9	0.89	0.42
ob_goodrich	0.73	0.75	0.47
ob_turnbaug	0.75	0.78	0.26
ob_zupancic	0.56	0.58	0.62
ob_ross	0.57	0.45	0.13
ob_zhu	0.85	0.82	0.56
crc_baxter	0.81	0.79	0.27
crc_zeller	0.77	0.68	0.07
crc_wang	0.83	0.78	0.2
crc_chen	0.66	0.45	0.06
ibd_gevers_2014	0.83	0.85	0.42
ibd_morgan	0.76	0.78	0.5
ibd_papa	0.78	0.82	0.23
ibd_willing	0.72	0.67	0.35
hiv_noguerajulian	0.84	0.8	0.05
hiv_dinh	0.39	0.45	0.61
hiv_lozupone	0.93	0.93	0.82
asd_son	0.45	0.6	0.02
asd_kang	0.77	0.74	0.75
t1d_alkanani	0.71	0.7	0.75
t1d_mejialeon	0.76	0.71	0.68
nash_wong	0.65	0.68	0.67
nash_zhu	0.95	0.86	0.17
art_scher	0.6	0.67	0.12
mhe_zhang	0.75	0.74	0.79
par_scheperjans	0.66	0.61	0.23
Recall
	recall_abundance	recall_presence/absence	p-value abundance vs presence/absence
edd_singh	0.84	0.85	0.77
cdi_schubert	0.93	0.92	0.35
non_cdi_schubert	0.9	0.9	0.8
cdi_vincent	0.77	0.79	0.56
cdi_youngster	0.87	0.86	0.35
ob_goodrich	0.8	0.81	0.9
ob_turnbaug	0.76	0.77	0.57
ob_zupancic	0.58	0.59	0.91
ob_ross	0.59	0.49	0.15
ob_zhu	0.82	0.81	0.68
crc_baxter	0.81	0.8	0.35
crc_zeller	0.78	0.7	0.05
crc_wang	0.81	0.75	0.17
crc_chen	0.66	0.49	0.04
ibd_gevers_2014	0.9	0.87	0.23
ibd_morgan	0.83	0.79	0.07
ibd_papa	0.75	0.76	0.75
ibd_willing	0.7	0.65	0.28
hiv_noguerajulian	0.86	0.82	0.01
hiv_dinh	0.43	0.49	0.56
hiv_lozupone	0.9	0.9	0.82
asd_son	0.48	0.59	0.04
asd_kang	0.75	0.73	0.77
t1d_alkanani	0.69	0.68	0.79
t1d_mejialeon	0.78	0.72	0.62
nash_wong	0.66	0.68	0.67
nash_zhu	0.95	0.87	0.12
art_scher	0.69	0.69	0.85
mhe_zhang	0.73	0.73	0.99
par_scheperjans	0.65	0.6	0.22
AUPRC
	recall_abundance	recall_presence/absence
edd_singh	0.97	0.97
cdi_schubert	0.97	0.97
non_cdi_schubert	0.96	0.95
cdi_vincent	0.91	0.94
cdi_youngster	0.76	0.79
ob_goodrich	0.33	0.31
ob_turnbaug	0.88	0.9
ob_zupancic	0.48	0.49
ob_ross	0.76	0.6
ob_zhu	0.91	0.9
crc_baxter	0.63	0.59
crc_zeller	0.74	0.58
crc_wang	0.85	0.82
crc_chen	0.73	0.57
ibd_gevers_2014	0.97	0.97
ibd_morgan	0.94	0.94
ibd_papa	0.92	0.93
ibd_willing	0.84	0.82
hiv_noguerajulian	0.94	0.93
hiv_dinh	0.6	0.6
hiv_lozupone	0.98	0.98
asd_son	0.57	0.64
asd_kang	0.82	0.8
t1d_alkanani	0.72	0.72
t1d_mejialeon	0.71	0.72
nash_wong	0.77	0.74
nash_zhu	0.96	0.93
art_scher	0.85	0.88
mhe_zhang	0.91	0.9
par_scheperjans	0.72	0.66
