# Supplementary material for: Host phenotype classification from human microbiome data is mainly driven by the presence of microbial taxa
Source: PLoS Comput Biol. 2022 Apr 21;18(4):e1010066. doi: 10.1371/journal.pcbi.1010066 (PMC9064115; doi:10.1371/journal.pcbi.1010066)
Supplement: S6 Table — (XLSX) [file pcbi.1010066.s006.xlsx]

## Sheet: Sheet1
species	Castro-NallarE_2015.csv	ChngKR_2016	FengQ_2015	GhensiP_2019	GuptaA_2019	HMP_2012	Heitz-BuschartA_2016	IjazUZ_2017	JieZ_2017	KarlssonFH_2013	KosticAD_2015	NielsenHB_2014	QinJ_2012	QinN_2014	RaymondF_2016	ThomasAM_2018b	WirbelJ_2018	YachidaS_2019	YeZ_2018	YuJ_2015	ZellerG_2014
k__Archaea.p__Euryarchaeota.c__Methanobacteria.o__Methanobacteriales.f__Methanobacteriaceae.g__Methanobrevibacter.s__Methanobrevibacter_smithii	1	1	0.0126484	1	0.00766604	2.36832e-21	1	0.0002203	1	1	1	1	1	1	1	1	1	1	1	1	1
k__Archaea.p__Euryarchaeota.c__Methanobacteria.o__Methanobacteriales.f__Methanobacteriaceae.g__Methanosphaera.s__Methanosphaera_stadtmanae	1	1	1	1	1	0.0222245	1	1	1	1	1	1	1	1	1	1	1	1	1	1	1
k__Archaea.p__Euryarchaeota.c__Thermoplasmata.o__Methanomassiliicoccales.f__Methanomassiliicoccaceae.g__Methanomassiliicoccus.s__Candidatus_Methanomassiliicoccus_intestinalis	1	1	1	1	1	0.000111922	1	1	1	1	1	1	1	1	1	1	1	1	1	1	1
k__Bacteria.p__Actinobacteria.c__Actinobacteria.o__Actinomycetales.f__Actinomycetaceae.g__Actinobaculum.s__Actinobaculum_sp_oral_taxon_183	1	1	1	0.00732991	1	1.09483e-28	1	1	1	1	1	1	1	1	1	1	1	1	1	1	1
k__Bacteria.p__Actinobacteria.c__Actinobacteria.o__Actinomycetales.f__Actinomycetaceae.g__Actinomyces.s__Actinomyces_cardiffensis	1	1	1	0.0464315	1	1	1	1	1	1	1	1	1	1	1	1	1	1	1	1	1
k__Bacteria.p__Actinobacteria.c__Actinobacteria.o__Actinomycetales.f__Actinomycetaceae.g__Actinomyces.s__Actinomyces_georgiae	1	1	1	0.0119287	1	4.61196e-12	1	1	1	1	1	1	1	1	1	1	1	1	1	1	1
k__Bacteria.p__Actinobacteria.c__Actinobacteria.o__Actinomycetales.f__Actinomycetaceae.g__Actinomyces.s__Actinomyces_graevenitzii	1	1	1	1	1	1.43696e-29	1	1	7.87325e-07	1	1	1	1	0.00010094	1	1	1	1	1	1	1
k__Bacteria.p__Actinobacteria.c__Actinobacteria.o__Actinomycetales.f__Actinomycetaceae.g__Actinomyces.s__Actinomyces_hongkongensis	1	1	1	0.0149217	1	1.3298e-11	1	1	1	1	1	1	1	1	1	1	1	1	1	1	1
k__Bacteria.p__Actinobacteria.c__Actinobacteria.o__Actinomycetales.f__Actinomycetaceae.g__Actinomyces.s__Actinomyces_johnsonii	1	1	1	1	1	1.73683e-26	1	1	0.0387429	1	1	1	1	1	1	1	1	1	1	1	1
k__Bacteria.p__Actinobacteria.c__Actinobacteria.o__Actinomycetales.f__Actinomycetaceae.g__Actinomyces.s__Actinomyces_massiliensis	1	1	1	0.00162363	1	2.36707e-25	1	1	1	1	1	1	1	1	1	1	1	1	1	1	1
k__Bacteria.p__Actinobacteria.c__Actinobacteria.o__Actinomycetales.f__Actinomycetaceae.g__Actinomyces.s__Actinomyces_meyeri	1	1	1	1	1	1.6378e-09	1	1	1	1	1	1	1	1	1	1	1	1	1	1	1
k__Bacteria.p__Actinobacteria.c__Actinobacteria.o__Actinomycetales.f__Actinomycetaceae.g__Actinomyces.s__Actinomyces_naeslundii	1	1	1	0.00187546	1	4.07279e-37	1	1	0.0387429	1	1	1	1	0.0295776	1	1	1	1	1	1	1
k__Bacteria.p__Actinobacteria.c__Actinobacteria.o__Actinomycetales.f__Actinomycetaceae.g__Actinomyces.s__Actinomyces_odontolyticus	1	1	1	0.0129193	1	0	1	1	2.44264e-12	1	1	0.00593579	1	9.09038e-09	1	1	1	1	1	1	1
k__Bacteria.p__Actinobacteria.c__Actinobacteria.o__Actinomycetales.f__Actinomycetaceae.g__Actinomyces.s__Actinomyces_oris	1	1	1	0.0100058	1	0	1	1	0.00773196	1	1	1	1	0.000411408	1	1	1	1	1	1	1
k__Bacteria.p__Actinobacteria.c__Actinobacteria.o__Actinomycetales.f__Actinomycetaceae.g__Actinomyces.s__Actinomyces_sp_HMSC035G02	1	1	1	1	1	9.34837e-39	1	1	2.1395e-07	1	1	1	1	0.000950869	1	1	1	0.000149425	1	1	1
k__Bacteria.p__Actinobacteria.c__Actinobacteria.o__Actinomycetales.f__Actinomycetaceae.g__Actinomyces.s__Actinomyces_sp_HPA0247	1	1	1	1	1	7.28618e-22	1	1	3.36057e-05	1	1	1	1	0.00632697	1	1	1	1	1	1	1
k__Bacteria.p__Actinobacteria.c__Actinobacteria.o__Actinomycetales.f__Actinomycetaceae.g__Actinomyces.s__Actinomyces_sp_ICM47	1	1	1	1	1	1.18681e-33	1	1	6.51338e-05	1	1	0.0308029	1	0.00160917	1	1	1	1	1	1	1
k__Bacteria.p__Actinobacteria.c__Actinobacteria.o__Actinomycetales.f__Actinomycetaceae.g__Actinomyces.s__Actinomyces_sp_S6_Spd3	1	1	1	1	1	2.22033e-19	1	1	1.2798e-09	1	1	1	1	0.0164548	0.0123296	1	1	1	1	1	1
k__Bacteria.p__Actinobacteria.c__Actinobacteria.o__Actinomycetales.f__Actinomycetaceae.g__Actinomyces.s__Actinomyces_sp_oral_taxon_170	1	1	1	1	1	2.47799e-19	1	1	1	1	1	1	1	1	1	1	1	1	1	1	1
k__Bacteria.p__Actinobacteria.c__Actinobacteria.o__Actinomycetales.f__Actinomycetaceae.g__Actinomyces.s__Actinomyces_sp_oral_taxon_180	1	1	1	0.0304424	1	1.50263e-24	1	1	0.00598248	1	1	1	1	1	1	1	1	1	1	1	1
k__Bacteria.p__Actinobacteria.c__Actinobacteria.o__Actinomycetales.f__Actinomycetaceae.g__Actinomyces.s__Actinomyces_sp_oral_taxon_181	1	1	1	1	1	4.57401e-23	1	1	5.02117e-09	1	1	0.00801684	1	0.00267441	0.0186337	1	1	1	1	1	1
k__Bacteria.p__Actinobacteria.c__Actinobacteria.o__Actinomycetales.f__Actinomycetaceae.g__Actinomyces.s__Actinomyces_sp_oral_taxon_414	1	1	1	1	1	2.80133e-17	1	1	1	1	1	1	1	0.0188016	1	1	1	1	1	1	1
k__Bacteria.p__Actinobacteria.c__Actinobacteria.o__Actinomycetales.f__Actinomycetaceae.g__Actinomyces.s__Actinomyces_sp_oral_taxon_448	1	1	1	0.0404394	1	2.06389e-12	1	1	1	1	1	1	1	1	1	1	1	1	1	1	1
k__Bacteria.p__Actinobacteria.c__Actinobacteria.o__Actinomycetales.f__Actinomycetaceae.g__Actinomyces.s__Actinomyces_sp_oral_taxon_897	1	1	1	1	1	1.13808e-05	1	1	1	1	1	1	1	1	1	1	1	1	1	1	1
k__Bacteria.p__Actinobacteria.c__Actinobacteria.o__Actinomycetales.f__Actinomycetaceae.g__Actinomyces.s__Actinomyces_turicensis	1	1	1	1	1	0.0222245	1	1	1	1	1	0.000828262	1	1	1	1	1	1	1	1	1
k__Bacteria.p__Actinobacteria.c__Actinobacteria.o__Actinomycetales.f__Actinomycetaceae.g__Actinomyces.s__Actinomyces_viscosus	1	1	1	1	1	1.34142e-13	1	1	1	1	1	1	1	1	1	1	1	1	1	1	1
k__Bacteria.p__Actinobacteria.c__Actinobacteria.o__Bifidobacteriales.f__Bifidobacteriaceae.g__Aeriscardovia.s__Aeriscardovia_aeriphila	1	1	1	1	1	1.33321e-05	1	1	1	1	1	0.0402428	0.00258611	0.0374237	1	1	1	1	1	1	1
k__Bacteria.p__Actinobacteria.c__Actinobacteria.o__Bifidobacteriales.f__Bifidobacteriaceae.g__Alloscardovia.s__Alloscardovia_omnicolens	1	1	1	1	1	0.000183923	1	1	1	1	1	0.0068602	1	0.0295776	1	1	1	1	1	1	1
k__Bacteria.p__Actinobacteria.c__Actinobacteria.o__Bifidobacteriales.f__Bifidobacteriaceae.g__Bifidobacterium.s__Bifidobacterium_adolescentis	1	1	1	1	0.00876561	0	1	8.53617e-10	1	1	1	0.00477694	1	0.00127995	1	1	1	1	1	1	1
k__Bacteria.p__Actinobacteria.c__Actinobacteria.o__Bifidobacteriales.f__Bifidobacteriaceae.g__Bifidobacterium.s__Bifidobacterium_angulatum	1	1	1	1	1	0.000252781	1	1	1	1	1	1	1	1	1	1	1	1	1	1	1
k__Bacteria.p__Actinobacteria.c__Actinobacteria.o__Bifidobacteriales.f__Bifidobacteriaceae.g__Bifidobacterium.s__Bifidobacterium_animalis	1	1	1	1	1	0.0222245	1	0.000767158	1	1	1	9.4893e-07	1	1	1	1	1	1	1	1	1
k__Bacteria.p__Actinobacteria.c__Actinobacteria.o__Bifidobacteriales.f__Bifidobacteriaceae.g__Bifidobacterium.s__Bifidobacterium_bifidum	1	1	1	1	1	1.02715e-22	1	1	1	1	1	7.34327e-14	1	1	1	1	1	1	1	1	1
k__Bacteria.p__Actinobacteria.c__Actinobacteria.o__Bifidobacteriales.f__Bifidobacteriaceae.g__Bifidobacterium.s__Bifidobacterium_breve	1	1	1	1	1	0.0222245	1	1	1	1	1	4.91075e-05	1	0.0457223	1	1	1	1	1	1	1
k__Bacteria.p__Actinobacteria.c__Actinobacteria.o__Bifidobacteriales.f__Bifidobacteriaceae.g__Bifidobacterium.s__Bifidobacterium_catenulatum	1	1	1	1	1	4.11106e-10	1	9.60901e-05	1	1	0.000793323	1	1	1	1	1	1	1	1	1	1
k__Bacteria.p__Actinobacteria.c__Actinobacteria.o__Bifidobacteriales.f__Bifidobacteriaceae.g__Bifidobacterium.s__Bifidobacterium_dentium	1	1	1	1	1	1	1	1	0.000116861	1	1	0.00495121	1	6.42394e-13	1	1	1	1	1	1	1
k__Bacteria.p__Actinobacteria.c__Actinobacteria.o__Bifidobacteriales.f__Bifidobacteriaceae.g__Bifidobacterium.s__Bifidobacterium_gallinarum	1	1	1	1	1	1	1	1	1	1	1	0.000108161	1	1	1	1	1	1	1	1	1
k__Bacteria.p__Actinobacteria.c__Actinobacteria.o__Bifidobacteriales.f__Bifidobacteriaceae.g__Bifidobacterium.s__Bifidobacterium_longum	1	1	1	1	1	0	1	9.60901e-05	1	1	1	1.01219e-08	1	1	1	1	1	1	1	1	1
k__Bacteria.p__Actinobacteria.c__Actinobacteria.o__Bifidobacteriales.f__Bifidobacteriaceae.g__Bifidobacterium.s__Bifidobacterium_pseudocatenulatum	1	1	1	1	1	8.09908e-24	1	1	0.00220725	1	1	3.15389e-05	1	1	1	1	1	1	1	1	1
k__Bacteria.p__Actinobacteria.c__Actinobacteria.o__Bifidobacteriales.f__Bifidobacteriaceae.g__Bifidobacterium.s__Bifidobacterium_pullorum	1	1	1	1	1	1	1	1	1	1	1	4.91075e-05	1	1	1	1	1	1	1	1	1
k__Bacteria.p__Actinobacteria.c__Actinobacteria.o__Bifidobacteriales.f__Bifidobacteriaceae.g__Bifidobacterium.s__Bifidobacterium_saeculare	1	1	1	1	1	1	1	1	1	1	1	0.000250515	1	1	1	1	1	1	1	1	1
k__Bacteria.p__Actinobacteria.c__Actinobacteria.o__Bifidobacteriales.f__Bifidobacteriaceae.g__Parascardovia.s__Parascardovia_denticolens	1	1	1	1	1	1	1	1	0.011214	1	1	1	1	1	1	1	1	1	1	1	1
k__Bacteria.p__Actinobacteria.c__Actinobacteria.o__Bifidobacteriales.f__Bifidobacteriaceae.g__Scardovia.s__Scardovia_wiggsiae	1	1	1	1	1	2.16102e-05	1	1	0.000587247	1	1	0.0147348	1	0.0295776	1	1	1	1	1	1	1
k__Bacteria.p__Actinobacteria.c__Actinobacteria.o__Corynebacteriales.f__Corynebacteriaceae.g__Corynebacterium.s__Corynebacterium_argentoratense	1	1	1	1	1	0.0462001	1	1	1	1	1	1	1	1	1	1	1	1	1	1	1
k__Bacteria.p__Actinobacteria.c__Actinobacteria.o__Corynebacteriales.f__Corynebacteriaceae.g__Corynebacterium.s__Corynebacterium_durum	1	1	1	0.0180208	1	7.85e-43	1	1	0.000516073	1	1	1	1	1	1	1	1	1	1	1	1
k__Bacteria.p__Actinobacteria.c__Actinobacteria.o__Corynebacteriales.f__Corynebacteriaceae.g__Corynebacterium.s__Corynebacterium_matruchotii	1	0.032166	1	0.005934	1	0	1	1	1	1	1	1	1	1	1	1	1	1	1	1	1
k__Bacteria.p__Actinobacteria.c__Actinobacteria.o__Micrococcales.f__Dermacoccaceae.g__Dermacoccus.s__Dermacoccus_nishinomiyaensis	1	0.00859243	1	1	1	1	1	1	1	1	1	1	1	1	1	1	1	1	1	1	1
k__Bacteria.p__Actinobacteria.c__Actinobacteria.o__Micrococcales.f__Micrococcaceae.g__Rothia.s__Rothia_aeria	1	1	1	0.00184933	1	0	1	1	0.0182374	1	1	1	1	1	1	1	1	1	1	1	1
k__Bacteria.p__Actinobacteria.c__Actinobacteria.o__Micrococcales.f__Micrococcaceae.g__Rothia.s__Rothia_dentocariosa	1	1	1	0.000633642	1	0	1	1	0.000253703	1	1	1	1	0.0122944	1	1	0.0378568	1	1	1	1
k__Bacteria.p__Actinobacteria.c__Actinobacteria.o__Micrococcales.f__Micrococcaceae.g__Rothia.s__Rothia_mucilaginosa	1	1	1	0.0167252	1	0	1	1	1.72189e-08	1	1	1	1	1.32238e-08	0.0241877	1	1	1	1	1	1
k__Bacteria.p__Actinobacteria.c__Actinobacteria.o__Propionibacteriales.f__Propionibacteriaceae.g__Cutibacterium.s__Cutibacterium_acnes	1	1	1	1	1	1.01281e-09	1	1	1	1	1	1	1	1	1	1	1	1	1	1	1
k__Bacteria.p__Actinobacteria.c__Actinobacteria.o__Propionibacteriales.f__Propionibacteriaceae.g__Propionibacterium.s__Propionibacterium_freudenreichii	1	1	1	1	1	1	1	1	1	1	1	0.00632977	1	1	1	1	1	1	1	1	1
k__Bacteria.p__Actinobacteria.c__Actinobacteria.o__Propionibacteriales.f__Propionibacteriaceae.g__Pseudopropionibacterium.s__Pseudopropionibacterium_propionicum	1	1	1	0.028008	1	1.30995e-23	1	1	1	1	1	1	1	1	1	1	1	1	1	1	1
k__Bacteria.p__Actinobacteria.c__Coriobacteriia.o__Coriobacteriales.f__Atopobiaceae.g__Atopobium.s__Atopobium_minutum	1	1	1	1	1	2.68865e-05	1	1	1	1	1	1	1	1	1	1	1	1	1	1	1
k__Bacteria.p__Actinobacteria.c__Coriobacteriia.o__Coriobacteriales.f__Atopobiaceae.g__Atopobium.s__Atopobium_parvulum	1	1	1	1	1	3.84783e-38	1	1	5.5147e-08	1	1	0.028387	1	1.38755e-05	1	1	1	0.0149975	1	1	1
k__Bacteria.p__Actinobacteria.c__Coriobacteriia.o__Coriobacteriales.f__Atopobiaceae.g__Atopobium.s__Atopobium_rimae	1	1	1	1	1	3.84034e-35	1	1	6.18886e-08	1	1	1	1	6.93601e-05	1	1	1	1	1	1	1
k__Bacteria.p__Actinobacteria.c__Coriobacteriia.o__Coriobacteriales.f__Atopobiaceae.g__Olsenella.s__Olsenella_profusa	1	1	1	1	1	0.0111308	1	1	0.000808089	1	1	1	0.0149868	1	1	1	1	1	1	1	1
k__Bacteria.p__Actinobacteria.c__Coriobacteriia.o__Coriobacteriales.f__Atopobiaceae.g__Olsenella.s__Olsenella_scatoligenes	1	1	1	1	1	0.0046133	1	1	1	1	1	0.000998339	0.0271791	0.0416171	1	1	1	1	1	1	1
k__Bacteria.p__Actinobacteria.c__Coriobacteriia.o__Coriobacteriales.f__Atopobiaceae.g__Olsenella.s__Olsenella_uli	1	1	1	1	1	0.020932	1	1	0.00274021	1	1	1	1	0.0295776	1	1	1	1	1	1	1
k__Bacteria.p__Actinobacteria.c__Coriobacteriia.o__Coriobacteriales.f__Coriobacteriaceae.g__Collinsella.s__Collinsella_aerofaciens	1	1	1	1	1	0	1	0.0260871	1	1	1	1.64346e-05	1	0.0426138	1	1	1	0.0149975	1	1	1
k__Bacteria.p__Actinobacteria.c__Coriobacteriia.o__Coriobacteriales.f__Coriobacteriaceae.g__Collinsella.s__Collinsella_intestinalis	1	1	1	1	1	0	1	1	1	1	0.0450352	1.23297e-08	1	1	1	1	0.000703072	1	1	1	1
k__Bacteria.p__Actinobacteria.c__Coriobacteriia.o__Coriobacteriales.f__Coriobacteriaceae.g__Collinsella.s__Collinsella_stercoris	1	1	1	1	1	0	1	1	1	1	1	4.54521e-11	1	1	1	1	1	0.0211254	1	1	1
k__Bacteria.p__Actinobacteria.c__Coriobacteriia.o__Coriobacteriales.f__Coriobacteriaceae.g__Enorma.s__.Collinsella._massiliensis	1	1	1	1	1	1.16188e-35	1	1	0.0027488	1	0.0450352	1.52204e-08	1	1	1	1	9.58621e-05	1	1	1	1
k__Bacteria.p__Actinobacteria.c__Coriobacteriia.o__Coriobacteriales.f__Coriobacteriaceae.g__Enorma.s__Enorma_massiliensis	1	1	1	1	1	9.23547e-25	1	1	0.0146898	1	1	0.000277508	0.01038	1	1	1	0.00844667	1	1	1	1
k__Bacteria.p__Actinobacteria.c__Coriobacteriia.o__Eggerthellales.f__Eggerthellaceae.g__Adlercreutzia.s__Adlercreutzia_equolifaciens	1	1	1	1	1	0	1	1.10233e-06	1	1	1	4.2656e-05	1	5.24469e-09	1	1	1	1	1	1	1
k__Bacteria.p__Actinobacteria.c__Coriobacteriia.o__Eggerthellales.f__Eggerthellaceae.g__Asaccharobacter.s__Asaccharobacter_celatus	1	1	1	1	1	0	1	3.21079e-06	1	1	1	0.000908678	1	1.83616e-08	1	1	1	1	1	1	1
k__Bacteria.p__Actinobacteria.c__Coriobacteriia.o__Eggerthellales.f__Eggerthellaceae.g__Eggerthella.s__Eggerthella_lenta	1	1	1	1	1	4e-45	1	5.40971e-08	2.55277e-05	1	1	3.78839e-09	1	1	1	1	1	1	1	1	1
k__Bacteria.p__Actinobacteria.c__Coriobacteriia.o__Eggerthellales.f__Eggerthellaceae.g__Enterorhabdus.s__Enterorhabdus_caecimuris	1	1	1	1	1	2.36832e-21	1	0.0017171	1	1	1	1.13784e-05	1	0.00160917	1	1	0.0361619	1	1	1	1
k__Bacteria.p__Actinobacteria.c__Coriobacteriia.o__Eggerthellales.f__Eggerthellaceae.g__Gordonibacter.s__Gordonibacter_pamelaeae	1	1	1	1	1	0	1	1	1.28039e-06	1	1	5.23529e-13	0.0108093	1	0.0360604	1	1	1	1	1	1
k__Bacteria.p__Actinobacteria.c__Coriobacteriia.o__Eggerthellales.f__Eggerthellaceae.g__Slackia.s__Slackia_exigua	1	1	1	1	1	1.73594e-05	1	1	1	1	1	1	1	1	1	1	1	1	1	1	1
k__Bacteria.p__Actinobacteria.c__Coriobacteriia.o__Eggerthellales.f__Eggerthellaceae.g__Slackia.s__Slackia_isoflavoniconvertens	1	1	1	1	1	2.75808e-14	1	2.36557e-06	1	1	1	0.0412182	1	1	1	1	1	1	1	1	1
k__Bacteria.p__Actinobacteria.c__Thermoleophilia.o__Thermoleophilales.f__Thermoleophilaceae.g__Thermoleophilum.s__Thermoleophilum_album	1	1	1	1	1	1	1	1	1	1	1	0.0183937	1	1	1	1	1	1	1	1	1
k__Bacteria.p__Bacteroidetes.c__Bacteroidetes_unclassified.o__Bacteroidetes_unclassified.f__Bacteroidetes_unclassified.g__Bacteroidetes_unclassified.s__Bacteroidetes_oral_taxon_274	1	1	1	1	1	9.23585e-21	1	1	1	1	1	1	1	1	1	1	1	1	1	1	1
k__Bacteria.p__Bacteroidetes.c__Bacteroidia.o__Bacteroidales.f__Bacteroidaceae.g__Bacteroides.s__Bacteroides_caccae	1	1	1	1	1	0	1	1	1	1	1	1	1	1	1	1	1	1	1	1	1
k__Bacteria.p__Bacteroidetes.c__Bacteroidia.o__Bacteroidales.f__Bacteroidaceae.g__Bacteroides.s__Bacteroides_cellulosilyticus	1	1	1	1	1	0	1	1	1	1	1	1	1	0.000141944	1	1	1	0.0425144	1	1	1
k__Bacteria.p__Bacteroidetes.c__Bacteroidia.o__Bacteroidales.f__Bacteroidaceae.g__Bacteroides.s__Bacteroides_clarus	1	1	1	1	0.0291918	4.11106e-10	1	1	1	1	1	1	1	8.72748e-07	1	1	1	1	1	1	1
k__Bacteria.p__Bacteroidetes.c__Bacteroidia.o__Bacteroidales.f__Bacteroidaceae.g__Bacteroides.s__Bacteroides_coprocola	1	1	1	1	1	0.000141302	1	1	1	1	1	0.000341927	1	1	1	1	1	1	1	1	1
k__Bacteria.p__Bacteroidetes.c__Bacteroidia.o__Bacteroidales.f__Bacteroidaceae.g__Bacteroides.s__Bacteroides_dorei	1	1	1	1	1	8.02423e-38	1	1	1	1	1	1	1	0.0041641	1	1	1	1	1	1	1
k__Bacteria.p__Bacteroidetes.c__Bacteroidia.o__Bacteroidales.f__Bacteroidaceae.g__Bacteroides.s__Bacteroides_eggerthii	1	1	0.0482626	1	0.00164305	1.08794e-15	1	1	1	1	1	1	1	4.8612e-05	1	1	1	1	1	1	1
k__Bacteria.p__Bacteroidetes.c__Bacteroidia.o__Bacteroidales.f__Bacteroidaceae.g__Bacteroides.s__Bacteroides_faecichinchillae	1	1	1	1	1	0.000252781	1	1	1	1	1	1	1	1	1	1	1	1	1	1	1
k__Bacteria.p__Bacteroidetes.c__Bacteroidia.o__Bacteroidales.f__Bacteroidaceae.g__Bacteroides.s__Bacteroides_faecis	1	1	1	1	1	2.27539e-18	1	1	1	1	1	1	1	0.0418067	1	1	1	1	1	1	1
k__Bacteria.p__Bacteroidetes.c__Bacteroidia.o__Bacteroidales.f__Bacteroidaceae.g__Bacteroides.s__Bacteroides_faecis_CAG_32	1	1	1	1	1	1.14554e-14	1	1	1	1	1	0.0274443	1	1	1	1	1	1	1	1	1
k__Bacteria.p__Bacteroidetes.c__Bacteroidia.o__Bacteroidales.f__Bacteroidaceae.g__Bacteroides.s__Bacteroides_finegoldii	1	1	1	1	1	5.33961e-22	1	1	1	1	1	0.0185391	1	0.00211299	1	1	1	1	1	1	1
k__Bacteria.p__Bacteroidetes.c__Bacteroidia.o__Bacteroidales.f__Bacteroidaceae.g__Bacteroides.s__Bacteroides_fragilis	1	1	1	1	0.0020956	0	1	1	0.00867834	1	1	1	1	0.0417118	1	1	1	1	1	1	1
k__Bacteria.p__Bacteroidetes.c__Bacteroidia.o__Bacteroidales.f__Bacteroidaceae.g__Bacteroides.s__Bacteroides_galacturonicus	1	1	1	1	1	4.44038e-31	1	1	1	1	1	0.00637151	1	1	1	1	1	1	1	1	1
k__Bacteria.p__Bacteroidetes.c__Bacteroidia.o__Bacteroidales.f__Bacteroidaceae.g__Bacteroides.s__Bacteroides_intestinalis	1	1	1	1	0.00164305	1.50219e-21	1	1	1	1	1	0.0147348	1	0.00011272	1	1	1	1	1	1	1
k__Bacteria.p__Bacteroidetes.c__Bacteroidia.o__Bacteroidales.f__Bacteroidaceae.g__Bacteroides.s__Bacteroides_massiliensis	1	1	1	1	1	2.66692e-28	1	1	0.019036	1	1	1	1	0.00020274	1	1	1	1	1	1	1
k__Bacteria.p__Bacteroidetes.c__Bacteroidia.o__Bacteroidales.f__Bacteroidaceae.g__Bacteroides.s__Bacteroides_nordii	1	1	1	1	1	1.86514e-25	1	1	1	1	1	1	1	1	1	1	0.0253713	0.0287988	1	1	1
k__Bacteria.p__Bacteroidetes.c__Bacteroidia.o__Bacteroidales.f__Bacteroidaceae.g__Bacteroides.s__Bacteroides_ovatus	1	1	1	1	1	0	1	1	1	1	0.00184484	1	1	1	1	1	1	1	1	1	1
k__Bacteria.p__Bacteroidetes.c__Bacteroidia.o__Bacteroidales.f__Bacteroidaceae.g__Bacteroides.s__Bacteroides_plebeius	1	1	1	1	1	7.14651e-05	1	1	1	1	1	1	1	0.0404984	1	1	1	0.0287988	1	1	1
k__Bacteria.p__Bacteroidetes.c__Bacteroidia.o__Bacteroidales.f__Bacteroidaceae.g__Bacteroides.s__Bacteroides_salyersiae	1	1	1	1	1	1.09287e-12	1	1	1	1	1	1	1	0.0297751	1	1	1	1	1	1	1
k__Bacteria.p__Bacteroidetes.c__Bacteroidia.o__Bacteroidales.f__Bacteroidaceae.g__Bacteroides.s__Bacteroides_sartorii	1	1	1	1	1	0.00808225	1	1	1	1	1	1	1	1	1	1	1	1	1	1	1
k__Bacteria.p__Bacteroidetes.c__Bacteroidia.o__Bacteroidales.f__Bacteroidaceae.g__Bacteroides.s__Bacteroides_sp_CAG_144	1	1	1	1	1	0.00111603	1	1	1	1	1	0.0113102	1	1	1	1	1	1	1	1	1
k__Bacteria.p__Bacteroidetes.c__Bacteroidia.o__Bacteroidales.f__Bacteroidaceae.g__Bacteroides.s__Bacteroides_sp_CAG_443	1	1	1	1	1	0.0222245	1	1	1	1	1	1	1	1	1	1	1	1	1	1	1
k__Bacteria.p__Bacteroidetes.c__Bacteroidia.o__Bacteroidales.f__Bacteroidaceae.g__Bacteroides.s__Bacteroides_sp_CAG_530	1	1	1	1	0.0291918	1	1	1	1	1	1	1	1	1	1	1	1	1	1	1	1
k__Bacteria.p__Bacteroidetes.c__Bacteroidia.o__Bacteroidales.f__Bacteroidaceae.g__Bacteroides.s__Bacteroides_sp_CAG_927	1	1	1	1	1	0.00496156	1	1	1	1	1	1	1	1	1	1	1	1	1	1	1
k__Bacteria.p__Bacteroidetes.c__Bacteroidia.o__Bacteroidales.f__Bacteroidaceae.g__Bacteroides.s__Bacteroides_sp_D2	1	1	1	1	1	0.00111603	1	1	1	1	1	1	1	1	1	1	1	1	1	1	1
k__Bacteria.p__Bacteroidetes.c__Bacteroidia.o__Bacteroidales.f__Bacteroidaceae.g__Bacteroides.s__Bacteroides_sp_OM05_12	1	1	1	1	1	0.0222245	1	1	1	1	1	1	1	0.000387323	1	1	1	1	1	1	1
k__Bacteria.p__Bacteroidetes.c__Bacteroidia.o__Bacteroidales.f__Bacteroidaceae.g__Bacteroides.s__Bacteroides_stercoris	1	1	1	1	1	1e-45	1	1	1	1	1	0.00149173	1	1	1	1	1	1	1	1	1
k__Bacteria.p__Bacteroidetes.c__Bacteroidia.o__Bacteroidales.f__Bacteroidaceae.g__Bacteroides.s__Bacteroides_thetaiotaomicron	1	1	1	1	0.000798215	0	1	1	1	1	1	0.0246196	1	1	1	1	1	1	1	1	1
k__Bacteria.p__Bacteroidetes.c__Bacteroidia.o__Bacteroidales.f__Bacteroidaceae.g__Bacteroides.s__Bacteroides_uniformis	1	1	1	1	1	0	1	6.25629e-05	1.93001e-05	1	0.0132069	1	1	7.61383e-07	1	1	1	1	1	1	1
k__Bacteria.p__Bacteroidetes.c__Bacteroidia.o__Bacteroidales.f__Bacteroidaceae.g__Bacteroides.s__Bacteroides_vulgatus	1	1	1	1	1	0	1	1	0.0387429	1	1	1	1	1	1	1	1	1	1	1	1
k__Bacteria.p__Bacteroidetes.c__Bacteroidia.o__Bacteroidales.f__Bacteroidaceae.g__Bacteroides.s__Bacteroides_xylanisolvens	1	1	1	1	1	0	1	1	1	1	1	9.4893e-07	1	0.00740854	1	1	0.00343351	1	1	1	1
k__Bacteria.p__Bacteroidetes.c__Bacteroidia.o__Bacteroidales.f__Barnesiellaceae.g__Barnesiella.s__Barnesiella_intestinihominis	1	1	1	1	1	2.92371e-34	1	0.0292464	1	1	1	1	1	0.000344271	1	1	1	1	1	1	1
k__Bacteria.p__Bacteroidetes.c__Bacteroidia.o__Bacteroidales.f__Barnesiellaceae.g__Coprobacter.s__Coprobacter_fastidiosus	1	1	1	1	1	8.53318e-19	1	1	1	1	1	0.00395376	1	0.00635329	1	1	1	1	1	1	1
k__Bacteria.p__Bacteroidetes.c__Bacteroidia.o__Bacteroidales.f__Barnesiellaceae.g__Coprobacter.s__Coprobacter_secundus	1	1	1	1	1	1.05851e-12	1	1	0.00158455	1	1	1	1	0.0208825	1	1	1	1	1	1	1
k__Bacteria.p__Bacteroidetes.c__Bacteroidia.o__Bacteroidales.f__Barnesiellaceae.g__Coprobacter.s__Coprobacter_sp	1	1	1	1	1	3.51107e-08	1	1	1	1	1	1	1	1	1	1	1	1	1	1	1
k__Bacteria.p__Bacteroidetes.c__Bacteroidia.o__Bacteroidales.f__Odoribacteraceae.g__Butyricimonas.s__Butyricimonas_synergistica	1	1	1	1	1	4.74785e-39	1	1	0.0305426	1	1	1	1	1.04221e-07	1	1	1	1	1	1	1
k__Bacteria.p__Bacteroidetes.c__Bacteroidia.o__Bacteroidales.f__Odoribacteraceae.g__Butyricimonas.s__Butyricimonas_virosa	1	1	0.00320793	1	0.00408483	8e-45	1	1	1	1	1	0.00500376	1	5.69706e-06	1	1	1	1	1	1	1
k__Bacteria.p__Bacteroidetes.c__Bacteroidia.o__Bacteroidales.f__Odoribacteraceae.g__Odoribacter.s__Odoribacter_laneus	1	1	1	1	1	0.00215398	1	1	1	1	1	1	1	1	1	1	1	1	1	1	1
k__Bacteria.p__Bacteroidetes.c__Bacteroidia.o__Bacteroidales.f__Odoribacteraceae.g__Odoribacter.s__Odoribacter_splanchnicus	1	1	1	1	0.0041703	0	1	1	1	1	1	9.4893e-07	1	0.00020274	1	1	1	1	1	1	1
k__Bacteria.p__Bacteroidetes.c__Bacteroidia.o__Bacteroidales.f__Porphyromonadaceae.g__Porphyromonas.s__Porphyromonas_asaccharolytica	1	1	0.00320793	1	1	3.21589e-07	1	1	1	1	1	1	1	1	1	1	0.00015216	1	1	1	1
k__Bacteria.p__Bacteroidetes.c__Bacteroidia.o__Bacteroidales.f__Porphyromonadaceae.g__Porphyromonas.s__Porphyromonas_canoris	1	1	1	1	1	9.12635e-06	1	1	1	1	1	1	1	1	1	1	1	1	1	1	1
k__Bacteria.p__Bacteroidetes.c__Bacteroidia.o__Bacteroidales.f__Porphyromonadaceae.g__Porphyromonas.s__Porphyromonas_catoniae	1	1	1	1	1	1.45509e-34	1	1	1	1	1	1	1	1	1	1	1	1	1	1	1
k__Bacteria.p__Bacteroidetes.c__Bacteroidia.o__Bacteroidales.f__Porphyromonadaceae.g__Porphyromonas.s__Porphyromonas_endodontalis	1	1	1	0.000301816	1	1.12244e-25	1	1	1	1	1	1	1	1	1	1	1	1	1	1	1
k__Bacteria.p__Bacteroidetes.c__Bacteroidia.o__Bacteroidales.f__Porphyromonadaceae.g__Porphyromonas.s__Porphyromonas_gingivalis	1	1	1	0.0328763	1	0.0111308	1	1	1	1	1	1	1	1	1	1	1	1	1	1	1
k__Bacteria.p__Bacteroidetes.c__Bacteroidia.o__Bacteroidales.f__Porphyromonadaceae.g__Porphyromonas.s__Porphyromonas_somerae	1	1	1	1	1	0	1	1	1	1	1	1	1	1	1	1	1	1	1	1	1
k__Bacteria.p__Bacteroidetes.c__Bacteroidia.o__Bacteroidales.f__Porphyromonadaceae.g__Porphyromonas.s__Porphyromonas_sp_HMSC065F10	1	1	1	1	1	0.00111603	1	1	1	1	1	1	0.048622	1	1	1	1	1	1	1	1
k__Bacteria.p__Bacteroidetes.c__Bacteroidia.o__Bacteroidales.f__Porphyromonadaceae.g__Porphyromonas.s__Porphyromonas_sp_oral_taxon_278	1	1	1	1	1	2.503e-20	1	1	1	1	1	1	1	1	1	1	1	1	1	1	1
k__Bacteria.p__Bacteroidetes.c__Bacteroidia.o__Bacteroidales.f__Porphyromonadaceae.g__Porphyromonas.s__Porphyromonas_uenonis	1	1	0.00462543	1	1	0.00864579	1	1	1	1	1	0.00290855	1	1	1	1	0.00809103	1	1	1	1
k__Bacteria.p__Bacteroidetes.c__Bacteroidia.o__Bacteroidales.f__Porphyromonadaceae.g__Sanguibacteroides.s__Sanguibacteroides_justesenii	1	1	1	1	1	6.89405e-07	1	1	1	1	1	1	1	1	1	1	1	1	1	1	1
k__Bacteria.p__Bacteroidetes.c__Bacteroidia.o__Bacteroidales.f__Prevotellaceae.g__Alloprevotella.s__Alloprevotella_rava	1	1	1	1	1	3.18213e-16	1	1	1	1	1	1	1	1	1	1	1	1	1	1	1
k__Bacteria.p__Bacteroidetes.c__Bacteroidia.o__Bacteroidales.f__Prevotellaceae.g__Alloprevotella.s__Alloprevotella_tannerae	1	1	1	1	1	5.26729e-26	1	1	1	1	1	1	1	0.000214689	1	1	1	0.0287988	1	1	1
k__Bacteria.p__Bacteroidetes.c__Bacteroidia.o__Bacteroidales.f__Prevotellaceae.g__Alloprevotella.s__Prevotella_sp_oral_taxon_473	0.0484356	1	1	1	1	3.52362e-31	1	1	1	1	1	1	1	1	1	1	1	1	1	1	1
k__Bacteria.p__Bacteroidetes.c__Bacteroidia.o__Bacteroidales.f__Prevotellaceae.g__Paraprevotella.s__Paraprevotella_clara	1	1	1	1	1	1.95269e-10	1	1	1	1	1	0.0409583	1	1	1	1	1	1	1	1	1
k__Bacteria.p__Bacteroidetes.c__Bacteroidia.o__Bacteroidales.f__Prevotellaceae.g__Paraprevotella.s__Paraprevotella_xylaniphila	1	1	1	1	1	4.61196e-12	1	1	1	1	1	1	1	1	1	1	1	1	1	1	1
k__Bacteria.p__Bacteroidetes.c__Bacteroidia.o__Bacteroidales.f__Prevotellaceae.g__Prevotella.s__Prevotella_baroniae	1	1	1	1	1	0.000183923	1	1	1	1	1	1	1	1	1	1	1	1	1	1	1
k__Bacteria.p__Bacteroidetes.c__Bacteroidia.o__Bacteroidales.f__Prevotellaceae.g__Prevotella.s__Prevotella_bivia	1	1	1	1	1	2.10699e-11	1	1	1	1	1	1	1	1	1	1	1	1	1	1	1
k__Bacteria.p__Bacteroidetes.c__Bacteroidia.o__Bacteroidales.f__Prevotellaceae.g__Prevotella.s__Prevotella_buccae	1	1	1	1	1	9.12635e-06	1	1	1	1	1	1	1	2.9182e-13	1	1	1	1	1	1	1
k__Bacteria.p__Bacteroidetes.c__Bacteroidia.o__Bacteroidales.f__Prevotellaceae.g__Prevotella.s__Prevotella_buccalis	1	1	1	1	1	1.81524e-09	1	1	1	1	1	1	1	1	1	1	1	1	1	1	1
k__Bacteria.p__Bacteroidetes.c__Bacteroidia.o__Bacteroidales.f__Prevotellaceae.g__Prevotella.s__Prevotella_copri	1	1	1.97227e-07	1	0.000814085	9.41481e-10	1	0.00173049	0.0100693	1	0.000175062	1	1	1	1	1	0.0252612	1	1	1	1
k__Bacteria.p__Bacteroidetes.c__Bacteroidia.o__Bacteroidales.f__Prevotellaceae.g__Prevotella.s__Prevotella_corporis	1	1	1	1	1	5.19748e-14	1	1	1	1	1	1	1	1	1	1	1	1	1	1	1
k__Bacteria.p__Bacteroidetes.c__Bacteroidia.o__Bacteroidales.f__Prevotellaceae.g__Prevotella.s__Prevotella_dentalis	1	1	1	0.0180208	1	0.0169849	1	1	1	1	1	1	1	0.0457223	1	1	1	1	1	1	1
k__Bacteria.p__Bacteroidetes.c__Bacteroidia.o__Bacteroidales.f__Prevotellaceae.g__Prevotella.s__Prevotella_denticola	1	1	1	1	1	9.32267e-20	1	1	1	1	1	1	1	3.29867e-07	1	1	1	1	1	1	1
k__Bacteria.p__Bacteroidetes.c__Bacteroidia.o__Bacteroidales.f__Prevotellaceae.g__Prevotella.s__Prevotella_disiens	1	1	1	1	1	0.000459274	1	1	1	1	1	1	1	1	1	1	1	1	1	1	1
k__Bacteria.p__Bacteroidetes.c__Bacteroidia.o__Bacteroidales.f__Prevotellaceae.g__Prevotella.s__Prevotella_enoeca	1	1	1	1	1	0.00742373	1	1	1	1	1	1	1	1	1	1	1	1	1	1	1
k__Bacteria.p__Bacteroidetes.c__Bacteroidia.o__Bacteroidales.f__Prevotellaceae.g__Prevotella.s__Prevotella_fusca	1	1	1	0.0174288	1	7.33277e-06	1	1	1	1	1	1	1	1	1	1	1	1	1	1	1
k__Bacteria.p__Bacteroidetes.c__Bacteroidia.o__Bacteroidales.f__Prevotellaceae.g__Prevotella.s__Prevotella_histicola	1	1	1	1	1	3.22035e-26	1	1	1	1	1	1	1	0.00473296	1	1	1	1	1	1	1
k__Bacteria.p__Bacteroidetes.c__Bacteroidia.o__Bacteroidales.f__Prevotellaceae.g__Prevotella.s__Prevotella_intermedia	1	1	1	0.0404394	1	5.3492e-13	1	1	1	1	1	1	1	0.000411408	1	1	1	0.0166002	1	1	1
k__Bacteria.p__Bacteroidetes.c__Bacteroidia.o__Bacteroidales.f__Prevotellaceae.g__Prevotella.s__Prevotella_jejuni	1	1	1	1	1	5.30366e-23	1	1	1	1	1	1	1	0.0414213	1	1	1	1	1	1	1
k__Bacteria.p__Bacteroidetes.c__Bacteroidia.o__Bacteroidales.f__Prevotellaceae.g__Prevotella.s__Prevotella_loescheii	1	1	1	0.0404394	1	8.53507e-22	1	1	1	1	1	1	1	1	1	1	1	1	1	1	1
k__Bacteria.p__Bacteroidetes.c__Bacteroidia.o__Bacteroidales.f__Prevotellaceae.g__Prevotella.s__Prevotella_maculosa	1	1	1	1	1	1.40595e-14	1	1	1	1	1	1	1	1	1	1	1	1	1	1	1
k__Bacteria.p__Bacteroidetes.c__Bacteroidia.o__Bacteroidales.f__Prevotellaceae.g__Prevotella.s__Prevotella_marshii	1	1	1	1	1	0.00063524	1	1	1	1	1	1	1	1	1	1	1	1	1	1	1
k__Bacteria.p__Bacteroidetes.c__Bacteroidia.o__Bacteroidales.f__Prevotellaceae.g__Prevotella.s__Prevotella_melaninogenica	1	1	1	1	1	0	1	1	1	1	1	1	1	5.80383e-05	1	1	1	1	1	1	1
k__Bacteria.p__Bacteroidetes.c__Bacteroidia.o__Bacteroidales.f__Prevotellaceae.g__Prevotella.s__Prevotella_micans	1	1	1	1	1	9.71976e-07	1	1	1	1	1	1	1	1	1	1	1	1	1	1	1
k__Bacteria.p__Bacteroidetes.c__Bacteroidia.o__Bacteroidales.f__Prevotellaceae.g__Prevotella.s__Prevotella_multiformis	1	1	1	1	1	0.0244363	1	1	1	1	1	1	1	0.0188016	1	1	1	1	1	1	1
k__Bacteria.p__Bacteroidetes.c__Bacteroidia.o__Bacteroidales.f__Prevotellaceae.g__Prevotella.s__Prevotella_nigrescens	1	1	1	1	1	1.51424e-38	1	1	1	1	1	1	1	1	1	1	1	1	1	1	1
k__Bacteria.p__Bacteroidetes.c__Bacteroidia.o__Bacteroidales.f__Prevotellaceae.g__Prevotella.s__Prevotella_oralis	1	1	1	1	1	6.32927e-05	1	1	1	1	1	1	1	1	1	1	1	1	1	1	1
k__Bacteria.p__Bacteroidetes.c__Bacteroidia.o__Bacteroidales.f__Prevotellaceae.g__Prevotella.s__Prevotella_oris	1	1	1	1	1	2.29566e-39	1	1	1	1	1	1	1	0.00182761	1	1	1	1	1	1	1
k__Bacteria.p__Bacteroidetes.c__Bacteroidia.o__Bacteroidales.f__Prevotellaceae.g__Prevotella.s__Prevotella_oulorum	1	1	1	1	1	7.6026e-33	1	1	1	1	1	1	1	0.0188016	1	1	1	1	1	1	1
k__Bacteria.p__Bacteroidetes.c__Bacteroidia.o__Bacteroidales.f__Prevotellaceae.g__Prevotella.s__Prevotella_pallens	1	1	1	1	1	6.3999e-36	1	1	1	1	1	1	1	0.00473296	1	1	1	1	1	1	1
k__Bacteria.p__Bacteroidetes.c__Bacteroidia.o__Bacteroidales.f__Prevotellaceae.g__Prevotella.s__Prevotella_pleuritidis	1	1	1	0.0240264	1	1.39502e-15	1	1	1	1	1	1	1	1	1	1	1	1	1	1	1
k__Bacteria.p__Bacteroidetes.c__Bacteroidia.o__Bacteroidales.f__Prevotellaceae.g__Prevotella.s__Prevotella_saccharolytica	1	1	1	1	1	3.29655e-14	1	1	1	1	1	1	1	1	1	1	1	1	1	1	1
k__Bacteria.p__Bacteroidetes.c__Bacteroidia.o__Bacteroidales.f__Prevotellaceae.g__Prevotella.s__Prevotella_salivae	1	1	1	1	1	1.52411e-31	1	1	1	1	1	1	1	0.0188016	1	1	1	1	1	1	1
k__Bacteria.p__Bacteroidetes.c__Bacteroidia.o__Bacteroidales.f__Prevotellaceae.g__Prevotella.s__Prevotella_scopos	1	1	1	1	1	3.39672e-19	1	1	1	1	1	1	1	1	1	1	1	1	1	1	1
k__Bacteria.p__Bacteroidetes.c__Bacteroidia.o__Bacteroidales.f__Prevotellaceae.g__Prevotella.s__Prevotella_shahii	0.0484356	1	1	1	1	6.49404e-19	1	1	1	1	1	1	1	1	1	1	1	1	1	1	1
k__Bacteria.p__Bacteroidetes.c__Bacteroidia.o__Bacteroidales.f__Prevotellaceae.g__Prevotella.s__Prevotella_sp_AM42_24	1	1	1	1	1	0.000252781	1	1	1	1	1	1	1	0.0417915	1	1	1	1	1	1	1
k__Bacteria.p__Bacteroidetes.c__Bacteroidia.o__Bacteroidales.f__Prevotellaceae.g__Prevotella.s__Prevotella_sp_CAG_1031	1	1	1	1	1	0.00496156	1	1	1	1	1	1	1	0.0373171	1	1	1	1	1	1	1
k__Bacteria.p__Bacteroidetes.c__Bacteroidia.o__Bacteroidales.f__Prevotellaceae.g__Prevotella.s__Prevotella_sp_CAG_1185	1	1	1	1	1	0.0222245	1	1	1	1	1	1	1	1	1	1	1	1	1	1	1
k__Bacteria.p__Bacteroidetes.c__Bacteroidia.o__Bacteroidales.f__Prevotellaceae.g__Prevotella.s__Prevotella_sp_CAG_279	1	1	1	1	1	0.000561769	1	1	1	1	1	1	1	1	1	1	1	1	1	1	1
k__Bacteria.p__Bacteroidetes.c__Bacteroidia.o__Bacteroidales.f__Prevotellaceae.g__Prevotella.s__Prevotella_sp_CAG_520	1	1	1	1	0.0145878	1	1	1	1	1	1	1	0.0458209	0.00158455	1	1	1	1	1	1	1
k__Bacteria.p__Bacteroidetes.c__Bacteroidia.o__Bacteroidales.f__Prevotellaceae.g__Prevotella.s__Prevotella_sp_CAG_5226	1	1	1	1	1	1	1	1	1	1	1	0.00528434	1	1	1	1	1	1	1	1	1
k__Bacteria.p__Bacteroidetes.c__Bacteroidia.o__Bacteroidales.f__Prevotellaceae.g__Prevotella.s__Prevotella_sp_CAG_617	1	1	1	1	1	0.0222245	1	1	1	1	1	1	1	1	1	1	1	1	1	1	1
k__Bacteria.p__Bacteroidetes.c__Bacteroidia.o__Bacteroidales.f__Prevotellaceae.g__Prevotella.s__Prevotella_sp_CAG_891	1	1	1	1	1	1	1	1	1	1	1	1	1	0.0188016	1	1	1	1	1	1	1
k__Bacteria.p__Bacteroidetes.c__Bacteroidia.o__Bacteroidales.f__Prevotellaceae.g__Prevotella.s__Prevotella_sp_CAG_924	1	1	1	1	1	1	1	1	0.0362179	1	1	1	1	1	1	1	1	1	1	1	1
k__Bacteria.p__Bacteroidetes.c__Bacteroidia.o__Bacteroidales.f__Prevotellaceae.g__Prevotella.s__Prevotella_sp_F0091	1	1	1	1	1	3.14865e-18	1	1	1	1	1	1	1	1	1	1	1	1	1	1	1
k__Bacteria.p__Bacteroidetes.c__Bacteroidia.o__Bacteroidales.f__Prevotellaceae.g__Prevotella.s__Prevotella_sp_oral_taxon_299	1	1	1	1	1	1.43696e-29	1	1	1	1	1	1	1	1	1	1	1	1	1	1	1
k__Bacteria.p__Bacteroidetes.c__Bacteroidia.o__Bacteroidales.f__Prevotellaceae.g__Prevotella.s__Prevotella_sp_oral_taxon_306	1	1	1	1	1	1.30995e-23	1	1	1	1	1	1	1	0.0188016	1	1	1	1	1	1	1
k__Bacteria.p__Bacteroidetes.c__Bacteroidia.o__Bacteroidales.f__Prevotellaceae.g__Prevotella.s__Prevotella_stercorea	1	1	1	1	1	1	1	1	0.00355255	1	1	1	1	1	1	1	1	1	1	1	1
k__Bacteria.p__Bacteroidetes.c__Bacteroidia.o__Bacteroidales.f__Prevotellaceae.g__Prevotella.s__Prevotella_timonensis	1	1	1	1	1	1.55619e-07	1	1	1	1	1	1	1	1	1	1	1	1	1	1	1
k__Bacteria.p__Bacteroidetes.c__Bacteroidia.o__Bacteroidales.f__Prevotellaceae.g__Prevotella.s__Prevotella_veroralis	1	1	1	1	1	8.07254e-18	1	1	1	1	1	1	1	0.0122944	1	1	1	1	1	1	1
k__Bacteria.p__Bacteroidetes.c__Bacteroidia.o__Bacteroidales.f__Rikenellaceae.g__Alistipes.s__Alistipes_finegoldii	1	1	0.0285584	1	1	0	1	1	1	1	1	0.00118507	1	0.00898078	1	1	1	1	1	1	1
k__Bacteria.p__Bacteroidetes.c__Bacteroidia.o__Bacteroidales.f__Rikenellaceae.g__Alistipes.s__Alistipes_indistinctus	1	1	1	1	1	0	1	1	1	1	1	1	1	7.41196e-07	1	1	1	1	1	1	1
k__Bacteria.p__Bacteroidetes.c__Bacteroidia.o__Bacteroidales.f__Rikenellaceae.g__Alistipes.s__Alistipes_inops	1	1	1	1	1	4.11106e-10	1	1	1	1	1	1	1	0.0243419	1	1	1	1	1	1	1
k__Bacteria.p__Bacteroidetes.c__Bacteroidia.o__Bacteroidales.f__Rikenellaceae.g__Alistipes.s__Alistipes_onderdonkii	1	1	1	1	1	5.49339e-18	1	1	1	1	1	1	1	1	1	1	1	1	1	1	1
k__Bacteria.p__Bacteroidetes.c__Bacteroidia.o__Bacteroidales.f__Rikenellaceae.g__Alistipes.s__Alistipes_putredinis	1	1	1	1	1	0	1	1.15991e-07	1	1	1	0.045434	1	5.23426e-05	1	1	1	1	1	1	1
k__Bacteria.p__Bacteroidetes.c__Bacteroidia.o__Bacteroidales.f__Rikenellaceae.g__Alistipes.s__Alistipes_shahii	1	1	1	1	0.00766604	0	1	1	1	0.0151627	1	0.0057529	1	0.000135578	1	1	1	1	1	1	1
k__Bacteria.p__Bacteroidetes.c__Bacteroidia.o__Bacteroidales.f__Rikenellaceae.g__Alistipes.s__Alistipes_timonensis	1	1	1	1	1	4.69207e-12	1	1	0.0224837	1	1	1	1	1	1	1	1	1	1	1	1
k__Bacteria.p__Bacteroidetes.c__Bacteroidia.o__Bacteroidales.f__Tannerellaceae.g__Parabacteroides.s__Parabacteroides_distasonis	1	1	1	1	0.00766604	0	1	1	0.0387429	1	1	0.0223582	0.0245488	1	1	1	1	1	1	1	1
k__Bacteria.p__Bacteroidetes.c__Bacteroidia.o__Bacteroidales.f__Tannerellaceae.g__Parabacteroides.s__Parabacteroides_goldsteinii	1	1	1	1	0.0110761	2.59229e-17	1	1	1	1	1	1	1	3.6126e-05	1	1	1	1	1	1	1
k__Bacteria.p__Bacteroidetes.c__Bacteroidia.o__Bacteroidales.f__Tannerellaceae.g__Parabacteroides.s__Parabacteroides_gordonii	1	1	1	1	1	0.00496156	1	1	1	1	1	1	1	1	1	1	1	1	1	1	1
k__Bacteria.p__Bacteroidetes.c__Bacteroidia.o__Bacteroidales.f__Tannerellaceae.g__Parabacteroides.s__Parabacteroides_johnsonii	1	1	1	1	1	1.9989e-10	1	1	1	1	1	0.00066714	1	0.000736654	1	1	1	1	1	1	1
k__Bacteria.p__Bacteroidetes.c__Bacteroidia.o__Bacteroidales.f__Tannerellaceae.g__Parabacteroides.s__Parabacteroides_merdae	1	1	0.0298243	1	1	0	1	0.000391182	1	1	1	0.0359239	1	0.00923167	1	1	1	1	1	1	1
k__Bacteria.p__Bacteroidetes.c__Bacteroidia.o__Bacteroidales.f__Tannerellaceae.g__Parabacteroides.s__Parabacteroides_sp_CAG_409	1	1	1	1	1	1	1	1	0.0152708	1	1	1	1	1	1	1	1	1	1	1	1
k__Bacteria.p__Bacteroidetes.c__Bacteroidia.o__Bacteroidales.f__Tannerellaceae.g__Tannerella.s__Tannerella_forsythia	1	1	1	6.98628e-05	1	2.47948e-15	1	1	1	1	1	1	1	1	1	1	1	1	1	1	1
k__Bacteria.p__Bacteroidetes.c__Bacteroidia.o__Bacteroidales.f__Tannerellaceae.g__Tannerella.s__Tannerella_sp_oral_taxon_808	1	1	1	1	1	7.81031e-10	1	1	1	1	1	1	1	1	1	1	1	1	1	1	1
k__Bacteria.p__Bacteroidetes.c__Bacteroidia.o__Bacteroidales.f__Tannerellaceae.g__Tannerella.s__Tannerella_sp_oral_taxon_HOT_286	1	1	1	0.0180136	1	0	1	1	1	1	1	1	1	1	1	1	1	1	1	1	1
k__Bacteria.p__Bacteroidetes.c__Flavobacteriia.o__Flavobacteriales.f__Flavobacteriaceae.g__Capnocytophaga.s__Capnocytophaga_gingivalis	1	1	1	0.000684084	1	0	1	1	1	1	1	1	1	1	1	1	1	1	1	1	1
k__Bacteria.p__Bacteroidetes.c__Flavobacteriia.o__Flavobacteriales.f__Flavobacteriaceae.g__Capnocytophaga.s__Capnocytophaga_granulosa	1	1	1	0.0245936	1	1.60611e-37	1	1	1	1	1	1	1	1	1	1	1	1	1	1	1
k__Bacteria.p__Bacteroidetes.c__Flavobacteriia.o__Flavobacteriales.f__Flavobacteriaceae.g__Capnocytophaga.s__Capnocytophaga_haemolytica	1	1	1	1	1	0.00412409	1	1	1	1	1	1	1	1	1	1	1	1	1	1	1
k__Bacteria.p__Bacteroidetes.c__Flavobacteriia.o__Flavobacteriales.f__Flavobacteriaceae.g__Capnocytophaga.s__Capnocytophaga_leadbetteri	1	1	1	0.0100058	1	0	1	1	1	1	1	1	1	1	1	1	1	1	1	1	1
k__Bacteria.p__Bacteroidetes.c__Flavobacteriia.o__Flavobacteriales.f__Flavobacteriaceae.g__Capnocytophaga.s__Capnocytophaga_ochracea	1	1	1	0.0115011	1	1e-43	1	1	1	1	1	1	1	1	1	1	1	1	1	1	1
k__Bacteria.p__Bacteroidetes.c__Flavobacteriia.o__Flavobacteriales.f__Flavobacteriaceae.g__Capnocytophaga.s__Capnocytophaga_sp_oral_taxon_332	1	1	1	1	1	4.29152e-16	1	1	1	1	1	1	1	1	1	1	1	1	1	1	1
k__Bacteria.p__Bacteroidetes.c__Flavobacteriia.o__Flavobacteriales.f__Flavobacteriaceae.g__Capnocytophaga.s__Capnocytophaga_sp_oral_taxon_338	1	1	1	1	1	1.28928e-16	1	1	1	1	1	1	1	1	1	1	1	1	1	1	1
k__Bacteria.p__Bacteroidetes.c__Flavobacteriia.o__Flavobacteriales.f__Flavobacteriaceae.g__Capnocytophaga.s__Capnocytophaga_sp_oral_taxon_863	1	1	1	1	1	3.18213e-16	1	1	1	1	1	1	1	1	1	1	1	1	1	1	1
k__Bacteria.p__Bacteroidetes.c__Flavobacteriia.o__Flavobacteriales.f__Flavobacteriaceae.g__Capnocytophaga.s__Capnocytophaga_sp_oral_taxon_878	1	1	1	1	1	0.00742373	1	1	1	1	1	1	1	1	1	1	1	1	1	1	1
k__Bacteria.p__Bacteroidetes.c__Flavobacteriia.o__Flavobacteriales.f__Flavobacteriaceae.g__Capnocytophaga.s__Capnocytophaga_sputigena	1	1	1	0.00187546	1	0	1	1	1	1	1	1	1	1	1	1	1	1	1	1	1
k__Bacteria.p__Bacteroidetes.c__Flavobacteriia.o__Flavobacteriales.f__Flavobacteriaceae.g__Cloacibacterium.s__Cloacibacterium_normanense	1	1	1	1	1	0.00603338	1	1	1	1	1	1	1	1	1	1	1	1	1	1	1
k__Bacteria.p__Candidatus_Melainabacteria.c__Candidatus_Melainabacteria_unclassified.o__Candidatus_Gastranaerophilales.f__Candidatus_Gastranaerophilales_unclassified.g__Candidatus_Gastranaerophilales_unclassified.s__Candidatus_Gastranaerophilales_bacterium	1	1	1	1	1	1	1	1	1	1	1	0.0455432	1	1	1	1	1	1	1	1	1
k__Bacteria.p__Chloroflexi.c__Anaerolineae.o__Anaerolineales.f__Anaerolineaceae.g__Anaerolineaceae_unclassified.s__Anaerolineaceae_bacterium_oral_taxon_439	1	1	1	0.0041071	1	1	1	1	1	1	1	1	1	1	1	1	1	1	1	1	1
k__Bacteria.p__Firmicutes.c__Bacilli.o__Bacillales.f__Bacillaceae.g__Bacillus.s__Bacillus_aerius	1	1	1	1	1	0.00496156	1	1	1	1	1	1	1	1	1	1	1	1	1	1	1
k__Bacteria.p__Firmicutes.c__Bacilli.o__Bacillales.f__Bacillaceae.g__Hydrogenibacillus.s__Hydrogenibacillus_schlegelii	1	1	1	1	1	1	1	1	1	1	1	0.0423518	1	1	1	1	1	1	1	1	1
k__Bacteria.p__Firmicutes.c__Bacilli.o__Bacillales.f__Bacillales_unclassified.g__Gemella.s__Gemella_asaccharolytica	1	1	1	1	1	0.0222245	1	1	1	1	1	0.000533022	1	1	1	1	1	1	1	1	1
k__Bacteria.p__Firmicutes.c__Bacilli.o__Bacillales.f__Bacillales_unclassified.g__Gemella.s__Gemella_bergeri	1	1	1	0.0150879	1	1.22554e-30	1	1	1	1	1	1	1	1	1	1	1	1	1	1	1
k__Bacteria.p__Firmicutes.c__Bacilli.o__Bacillales.f__Bacillales_unclassified.g__Gemella.s__Gemella_haemolysans	1	1	1	1	1	0	1	1	3.5784e-07	1	1	1.77651e-05	1	4.72235e-06	1	1	1	1	1	1	1
k__Bacteria.p__Firmicutes.c__Bacilli.o__Bacillales.f__Bacillales_unclassified.g__Gemella.s__Gemella_morbillorum	1	1	0.00408827	0.0366486	1	0	1	1	1.43657e-06	1	1	1.14537e-06	1	0.00232338	1	0.0113684	7.31039e-07	3.48081e-08	1	0.000217649	1
k__Bacteria.p__Firmicutes.c__Bacilli.o__Bacillales.f__Bacillales_unclassified.g__Gemella.s__Gemella_sanguinis	1	1	1	1	1	0	1	1	3.52713e-05	1	1	0.00053413	1	1.85762e-07	1	1	1	1	1	1	1
k__Bacteria.p__Firmicutes.c__Bacilli.o__Bacillales.f__Staphylococcaceae.g__Staphylococcus.s__Staphylococcus_capitis	1	0.0280619	1	1	1	1	1	1	1	1	1	1	1	1	1	1	1	1	1	1	1
k__Bacteria.p__Firmicutes.c__Bacilli.o__Bacillales.f__Staphylococcaceae.g__Staphylococcus.s__Staphylococcus_hominis	1	1	1	1	1	1	1	1	1	1	1	1	1	0.0297751	1	1	1	1	1	1	1
k__Bacteria.p__Firmicutes.c__Bacilli.o__Bacillales.f__Staphylococcaceae.g__Staphylococcus.s__Staphylococcus_sciuri	1	1	1	1	1	1	1	1	1	1	1	1	1	0.0109655	1	1	1	1	1	1	1
k__Bacteria.p__Firmicutes.c__Bacilli.o__Bacillales.f__Staphylococcaceae.g__Staphylococcus.s__Staphylococcus_xylosus	1	1	1	1	1	1	1	1	1	1	1	1	1	0.00361878	1	1	1	1	1	1	1
k__Bacteria.p__Firmicutes.c__Bacilli.o__Lactobacillales.f__Aerococcaceae.g__Abiotrophia.s__Abiotrophia_defectiva	1	1	1	0.0149217	1	4.26198e-32	1	1	0.00598248	1	1	1	1	1	1	1	1	1	1	1	1
k__Bacteria.p__Firmicutes.c__Bacilli.o__Lactobacillales.f__Aerococcaceae.g__Abiotrophia.s__Abiotrophia_sp_HMSC24B09	1	1	1	0.0180208	1	9.45467e-35	1	1	0.00837507	1	1	1	1	1	1	1	1	1	1	1	1
k__Bacteria.p__Firmicutes.c__Bacilli.o__Lactobacillales.f__Carnobacteriaceae.g__Granulicatella.s__Granulicatella_adiacens	1	1	1	0.0149217	1	0	1	1	0.000427831	1	1	1	1	1	1	1	1	1	1	1	1
k__Bacteria.p__Firmicutes.c__Bacilli.o__Lactobacillales.f__Carnobacteriaceae.g__Granulicatella.s__Granulicatella_elegans	1	1	1	1	1	0	1	1	6.95777e-05	1	1	0.0315945	1	0.0179523	1	1	1	1	1	1	1
k__Bacteria.p__Firmicutes.c__Bacilli.o__Lactobacillales.f__Enterococcaceae.g__Enterococcus.s__Enterococcus_avium	1	1	1	1	1	1	1	1	0.0387429	1	0.0450352	1	1	1	1	1	1	1	1	1	1
k__Bacteria.p__Firmicutes.c__Bacilli.o__Lactobacillales.f__Enterococcaceae.g__Enterococcus.s__Enterococcus_dispar	1	1	1	1	1	0.0222245	1	1	1	1	1	1	1	1	1	1	1	1	1	1	1
k__Bacteria.p__Firmicutes.c__Bacilli.o__Lactobacillales.f__Enterococcaceae.g__Enterococcus.s__Enterococcus_faecalis	1	1	1	1	1	1	1	0.0179722	0.00447179	1	1	0.0476581	1	0.00390662	1	1	1	1	1	1	1
k__Bacteria.p__Firmicutes.c__Bacilli.o__Lactobacillales.f__Enterococcaceae.g__Enterococcus.s__Enterococcus_faecium	1	1	1	1	0.0291918	0.00111603	1	1	0.00274021	1	1	0.00314602	1	1	1	1	1	1	1	1	1
k__Bacteria.p__Firmicutes.c__Bacilli.o__Lactobacillales.f__Enterococcaceae.g__Enterococcus.s__Enterococcus_gallinarum	1	1	1	1	0.0291918	1	1	1	1	1	1	0.0315945	1	1	1	1	1	1	1	1	1
k__Bacteria.p__Firmicutes.c__Bacilli.o__Lactobacillales.f__Lactobacillaceae.g__Lactobacillus.s__Lactobacillus_acidophilus	1	1	1	1	1	0.00496156	1	1	1	1	1	1	1	1	1	1	1	1	1	1	1
k__Bacteria.p__Firmicutes.c__Bacilli.o__Lactobacillales.f__Lactobacillaceae.g__Lactobacillus.s__Lactobacillus_amylovorus	1	1	1	1	1	1	1	1	0.0123843	1	1	1	0.0175839	1	1	1	1	1	1	1	1
k__Bacteria.p__Firmicutes.c__Bacilli.o__Lactobacillales.f__Lactobacillaceae.g__Lactobacillus.s__Lactobacillus_crispatus	1	1	1	1	0.0291918	1	1	1	0.00106407	1	1	0.0315945	1	0.00105784	1	1	1	1	1	1	1
k__Bacteria.p__Firmicutes.c__Bacilli.o__Lactobacillales.f__Lactobacillaceae.g__Lactobacillus.s__Lactobacillus_curvatus	1	1	1	1	1	1	1	1	1	1	1	0.018951	1	1	1	1	1	1	1	1	1
k__Bacteria.p__Firmicutes.c__Bacilli.o__Lactobacillales.f__Lactobacillaceae.g__Lactobacillus.s__Lactobacillus_delbrueckii	1	1	1	1	1	1	1	1	1	1	1	0.00021581	1	0.0188016	1	1	1	1	1	1	1
k__Bacteria.p__Firmicutes.c__Bacilli.o__Lactobacillales.f__Lactobacillaceae.g__Lactobacillus.s__Lactobacillus_equicursoris	1	1	1	1	1	1	1	1	1	1	1	1	1	0.0457223	1	1	1	1	1	1	1
k__Bacteria.p__Firmicutes.c__Bacilli.o__Lactobacillales.f__Lactobacillaceae.g__Lactobacillus.s__Lactobacillus_fermentum	1	1	1	1	1	1	1	1	1.40475e-07	1	1	1	1	2.55181e-07	1	1	1	1	1	1	1
k__Bacteria.p__Firmicutes.c__Bacilli.o__Lactobacillales.f__Lactobacillaceae.g__Lactobacillus.s__Lactobacillus_gasseri	1	1	1	1	1	1	1	1	0.00877813	1	1	0.00632977	0.048622	0.00644951	1	1	1	1	1	1	1
k__Bacteria.p__Firmicutes.c__Bacilli.o__Lactobacillales.f__Lactobacillaceae.g__Lactobacillus.s__Lactobacillus_iners	1	1	1	1	1	1	1	1	1	1	1	0.0315945	1	1	1	1	1	1	1	1	1
k__Bacteria.p__Firmicutes.c__Bacilli.o__Lactobacillales.f__Lactobacillaceae.g__Lactobacillus.s__Lactobacillus_mucosae	1	1	1	1	1	1	1	1	1.43657e-06	1	1	1	0.00944109	1.10182e-10	1	1	1	1	1	1	1
k__Bacteria.p__Firmicutes.c__Bacilli.o__Lactobacillales.f__Lactobacillaceae.g__Lactobacillus.s__Lactobacillus_oris	1	1	1	1	1	1	1	1	1	1	1	0.00632977	1	0.000219897	1	1	1	1	1	1	1
k__Bacteria.p__Firmicutes.c__Bacilli.o__Lactobacillales.f__Lactobacillaceae.g__Lactobacillus.s__Lactobacillus_paragasseri	1	1	1	1	1	1	1	1	0.00598248	1	1	0.00314602	1	0.000170395	1	1	1	1	1	1	1
k__Bacteria.p__Firmicutes.c__Bacilli.o__Lactobacillales.f__Lactobacillaceae.g__Lactobacillus.s__Lactobacillus_plantarum	1	1	1	1	1	1	1	1	1	1	1	0.0315945	1	1	1	1	1	1	1	1	1
k__Bacteria.p__Firmicutes.c__Bacilli.o__Lactobacillales.f__Lactobacillaceae.g__Lactobacillus.s__Lactobacillus_rogosae	1	1	0.0439899	1	1	8.78603e-40	0.0147788	1	1	1	1	0.00632977	1	1	1	1	1	1	1	1	1
k__Bacteria.p__Firmicutes.c__Bacilli.o__Lactobacillales.f__Lactobacillaceae.g__Lactobacillus.s__Lactobacillus_ruminis	1	1	1	1	0.0028287	0.00496156	1	1	1	1	1	1	1	1	1	1	1	1	1	1	1
k__Bacteria.p__Firmicutes.c__Bacilli.o__Lactobacillales.f__Lactobacillaceae.g__Lactobacillus.s__Lactobacillus_sakei	1	1	1	1	1	1	1	1	1	1	1	0.0315945	1	1	1	1	1	1	1	1	1
k__Bacteria.p__Firmicutes.c__Bacilli.o__Lactobacillales.f__Lactobacillaceae.g__Lactobacillus.s__Lactobacillus_salivarius	1	1	1	1	1	1	1	1	1.97071e-07	1	1	1	1	1.96292e-16	1	1	1	1	1	1	1
k__Bacteria.p__Firmicutes.c__Bacilli.o__Lactobacillales.f__Lactobacillaceae.g__Lactobacillus.s__Lactobacillus_sanfranciscensis	1	1	1	1	1	1	1	1	1	1	1	1	1	1	1	1	1	0.0405561	1	1	1
k__Bacteria.p__Firmicutes.c__Bacilli.o__Lactobacillales.f__Lactobacillaceae.g__Lactobacillus.s__Lactobacillus_vaginalis	1	1	1	1	1	1	1	1	0.00410276	1	1	1	1	0.00387001	1	1	1	1	1	1	1
k__Bacteria.p__Firmicutes.c__Bacilli.o__Lactobacillales.f__Lactobacillaceae.g__Pediococcus.s__Pediococcus_acidilactici	1	1	1	1	1	1	1	1	0.0387429	1	1	1	1	1	1	1	1	1	1	1	1
k__Bacteria.p__Firmicutes.c__Bacilli.o__Lactobacillales.f__Leuconostocaceae.g__Weissella.s__Weissella_cibaria	1	1	1	1	1	1	1	1	0.0274203	1	1	1	1	0.0297751	1	1	1	1	1	1	1
k__Bacteria.p__Firmicutes.c__Bacilli.o__Lactobacillales.f__Leuconostocaceae.g__Weissella.s__Weissella_confusa	1	1	1	1	1	1	1	1	0.011214	1	1	1	1	0.0242194	1	1	1	1	1	1	1
k__Bacteria.p__Firmicutes.c__Bacilli.o__Lactobacillales.f__Streptococcaceae.g__Lactococcus.s__Lactococcus_lactis	1	1	1	1	1	1.85996e-08	1	1	1	1	1	0.000602177	1	1	1	1	1	1	1	1	1
k__Bacteria.p__Firmicutes.c__Bacilli.o__Lactobacillales.f__Streptococcaceae.g__Streptococcus.s__Streptococcus_anginosus_group	1	1	1	1	1	8.4576e-23	1	1	1.80545e-12	1	1	3.11584e-06	0.00784633	6.1445e-22	1	1	0.00177853	0.0137525	1	1	1
k__Bacteria.p__Firmicutes.c__Bacilli.o__Lactobacillales.f__Streptococcaceae.g__Streptococcus.s__Streptococcus_australis	1	1	1	1	1	1.01366e-35	1	1	4.36046e-05	1	1	2.15283e-06	1	0.0013096	1	1	1	1	1	1	1
k__Bacteria.p__Firmicutes.c__Bacilli.o__Lactobacillales.f__Streptococcaceae.g__Streptococcus.s__Streptococcus_cristatus	1	1	1	0.00587288	1	3.35851e-39	1	1	1.22482e-05	1	1	0.0315945	1	4.56596e-09	1	1	1	1	1	1	1
k__Bacteria.p__Firmicutes.c__Bacilli.o__Lactobacillales.f__Streptococcaceae.g__Streptococcus.s__Streptococcus_gordonii	1	1	1	0.0023588	1	0	1	1	1.55036e-05	1	1	0.000603072	1	3.52265e-13	1	1	0.0490546	1	1	1	1
k__Bacteria.p__Firmicutes.c__Bacilli.o__Lactobacillales.f__Streptococcaceae.g__Streptococcus.s__Streptococcus_infantarius	1	1	1	1	1	1	1	1	0.0308385	1	1	1	1	0.000851627	1	1	1	1	1	1	1
k__Bacteria.p__Firmicutes.c__Bacilli.o__Lactobacillales.f__Streptococcaceae.g__Streptococcus.s__Streptococcus_infantis	1	1	1	1	1	0	1	1	6.27599e-10	1	1	6.83465e-05	1	3.56492e-09	1	1	1	1	1	1	1
k__Bacteria.p__Firmicutes.c__Bacilli.o__Lactobacillales.f__Streptococcaceae.g__Streptococcus.s__Streptococcus_lutetiensis	1	1	1	1	1	1	1	1	1	1	0.0140068	1	1	0.0065453	1	1	1	1	1	1	1
k__Bacteria.p__Firmicutes.c__Bacilli.o__Lactobacillales.f__Streptococcaceae.g__Streptococcus.s__Streptococcus_macedonicus	1	1	1	1	1	1	1	1	1	1	1	1	1	0.0384142	1	1	1	1	1	1	1
k__Bacteria.p__Firmicutes.c__Bacilli.o__Lactobacillales.f__Streptococcaceae.g__Streptococcus.s__Streptococcus_milleri	1	1	1	1	1	4.15484e-05	1	1	0.0268425	1	1	1	1	0.000159528	1	1	1	1	1	1	1
k__Bacteria.p__Firmicutes.c__Bacilli.o__Lactobacillales.f__Streptococcaceae.g__Streptococcus.s__Streptococcus_mitis	1	1	1	0.0279221	1	0	1	1	1.43205e-12	1	1	7.02014e-07	1	3.73732e-12	1	1	0.0277786	0.0228237	1	1	1
k__Bacteria.p__Firmicutes.c__Bacilli.o__Lactobacillales.f__Streptococcaceae.g__Streptococcus.s__Streptococcus_mutans	1	1	1	1	1	1.4683e-07	1	1	0.00920738	1	1	9.98915e-05	1	7.15818e-10	1	1	1	1	1	1	1
k__Bacteria.p__Firmicutes.c__Bacilli.o__Lactobacillales.f__Streptococcaceae.g__Streptococcus.s__Streptococcus_oralis	1	1	1	6.98628e-05	1	0	1	1	1.39916e-10	1	1	0.000125341	1	3.65763e-17	1	1	0.00809103	1	1	1	1
k__Bacteria.p__Firmicutes.c__Bacilli.o__Lactobacillales.f__Streptococcaceae.g__Streptococcus.s__Streptococcus_parasanguinis	1	1	1	1	0.0291918	4.87519e-30	1	1	1.97071e-07	1	1	1	1	6.35057e-20	0.003838	1	1	1	1	1	1
k__Bacteria.p__Firmicutes.c__Bacilli.o__Lactobacillales.f__Streptococcaceae.g__Streptococcus.s__Streptococcus_peroris	1	1	1	1	1	1.04511e-10	1	1	1	1	1	1	1	1	1	1	1	1	1	1	1
k__Bacteria.p__Firmicutes.c__Bacilli.o__Lactobacillales.f__Streptococcaceae.g__Streptococcus.s__Streptococcus_pneumoniae	1	1	1	1	1	1.04511e-10	1	1	1	1	1	1	1	1	1	1	1	1	1	1	1
k__Bacteria.p__Firmicutes.c__Bacilli.o__Lactobacillales.f__Streptococcaceae.g__Streptococcus.s__Streptococcus_pseudopneumoniae	1	1	1	1	1	1.22752e-38	1	1	0.00274021	1	1	1	1	1	1	1	1	1	1	1	1
k__Bacteria.p__Firmicutes.c__Bacilli.o__Lactobacillales.f__Streptococcaceae.g__Streptococcus.s__Streptococcus_salivarius	1	1	1	1	1	2.91612e-20	1	0.000942228	0.000605486	1	1	0.000187355	1	2.91153e-10	0.0202202	1	1	1	1	1	1
k__Bacteria.p__Firmicutes.c__Bacilli.o__Lactobacillales.f__Streptococcaceae.g__Streptococcus.s__Streptococcus_sanguinis	1	1	1	0.000301816	1	0	1	1	2.98715e-07	1	1	4.57064e-05	1	2.70804e-07	1	1	0.0378568	1	1	1	1
k__Bacteria.p__Firmicutes.c__Bacilli.o__Lactobacillales.f__Streptococcaceae.g__Streptococcus.s__Streptococcus_sp_A12	1	1	1	1	1	2.05935e-26	1	1	0.000139043	1	1	1.00136e-05	1	0.00187484	1	1	1	1	1	1	1
k__Bacteria.p__Firmicutes.c__Bacilli.o__Lactobacillales.f__Streptococcaceae.g__Streptococcus.s__Streptococcus_sp_F0442	1	1	1	1	1	8.38662e-27	1	1	0.000127566	1	1	0.0349046	1	2.63967e-05	1	1	1	1	1	1	1
k__Bacteria.p__Firmicutes.c__Bacilli.o__Lactobacillales.f__Streptococcaceae.g__Streptococcus.s__Streptococcus_sp_HMSC034E03	1	1	1	1	1	3.37688e-32	1	1	1	1	1	1	1	1	1	1	1	1	1	1	1
k__Bacteria.p__Firmicutes.c__Bacilli.o__Lactobacillales.f__Streptococcaceae.g__Streptococcus.s__Streptococcus_sp_HMSC067H01	1	1	1	1	1	9.44867e-28	1	1	1	1	1	1	1	1	1	1	1	1	1	1	1
k__Bacteria.p__Firmicutes.c__Bacilli.o__Lactobacillales.f__Streptococcaceae.g__Streptococcus.s__Streptococcus_sp_HMSC070B10	1	1	1	1	1	0.000149225	1	1	1	1	1	1	1	1	1	1	1	1	1	1	1
k__Bacteria.p__Firmicutes.c__Bacilli.o__Lactobacillales.f__Streptococcaceae.g__Streptococcus.s__Streptococcus_sp_HMSC071D03	1	1	1	1	1	4.82233e-21	1	1	1	1	1	1	1	1	1	1	1	1	1	1	1
k__Bacteria.p__Firmicutes.c__Bacilli.o__Lactobacillales.f__Streptococcaceae.g__Streptococcus.s__Streptococcus_sp_HPH0090	1	1	1	1	1	1.39502e-15	1	1	1	1	1	1	1	1	1	1	1	1	1	1	1
k__Bacteria.p__Firmicutes.c__Bacilli.o__Lactobacillales.f__Streptococcaceae.g__Streptococcus.s__Streptococcus_sp_M334	1	1	1	1	1	8.01965e-09	1	1	0.0387429	1	1	1	1	1	1	1	1	1	1	1	1
k__Bacteria.p__Firmicutes.c__Bacilli.o__Lactobacillales.f__Streptococcaceae.g__Streptococcus.s__Streptococcus_sp_NLAE_zl_C503	1	1	1	1	1	1.45969e-08	1	1	1	1	1	1	1	1	1	1	1	1	1	1	1
k__Bacteria.p__Firmicutes.c__Bacilli.o__Lactobacillales.f__Streptococcaceae.g__Streptococcus.s__Streptococcus_sp_SK643	1	1	1	1	1	0.00909824	1	1	1	1	1	1	1	1	1	1	1	1	1	1	1
k__Bacteria.p__Firmicutes.c__Bacilli.o__Lactobacillales.f__Streptococcaceae.g__Streptococcus.s__Streptococcus_sp_oral_taxon_056	1	1	1	1	1	1.74307e-10	1	1	1	1	1	1	1	1	1	1	1	1	1	1	1
k__Bacteria.p__Firmicutes.c__Bacilli.o__Lactobacillales.f__Streptococcaceae.g__Streptococcus.s__Streptococcus_sp_oral_taxon_058	1	1	1	1	1	2.88872e-10	1	1	1	1	1	1	1	0.0457223	1	1	1	1	1	1	1
k__Bacteria.p__Firmicutes.c__Bacilli.o__Lactobacillales.f__Streptococcaceae.g__Streptococcus.s__Streptococcus_thermophilus	1	1	1	1	1	2.41232e-15	1	0.00207253	1	1	1	1.2894e-10	1	1	1	1	1	1	1	1	1
k__Bacteria.p__Firmicutes.c__Bacilli.o__Lactobacillales.f__Streptococcaceae.g__Streptococcus.s__Streptococcus_vestibularis	1	1	1	1	1	4.62393e-23	1	1	5.54635e-12	1	1	0.000906465	1	2.23581e-13	1	1	1	1	1	1	1
k__Bacteria.p__Firmicutes.c__Bacilli.o__Lactobacillales.f__Streptococcaceae.g__Streptococcus.s__Streptococcus_viridans	1	1	1	1	1	0.0111308	1	1	0.00629817	1	1	1	1	0.00114733	1	1	1	1	1	1	1
k__Bacteria.p__Firmicutes.c__Clostridia.o__Clostridiales.f__Catabacteriaceae.g__Catabacter.s__Catabacter_hongkongensis	1	1	1	1	1	1.55619e-07	1	1	1	1	1	0.00230574	1	1	1	1	1	1	1	1	1
k__Bacteria.p__Firmicutes.c__Clostridia.o__Clostridiales.f__Christensenellaceae.g__Christensenella.s__Christensenella_minuta	1	1	1	1	1	1.05851e-12	1	1	1	1	1	1	1	1	1	1	1	1	1	1	1
k__Bacteria.p__Firmicutes.c__Clostridia.o__Clostridiales.f__Clostridiaceae.g__Butyricicoccus.s__Butyricicoccus_pullicaecorum	1	1	1	1	1	0.00111603	1	1	1	1	1	1	1	1	1	1	1	1	1	1	1
k__Bacteria.p__Firmicutes.c__Clostridia.o__Clostridiales.f__Clostridiaceae.g__Clostridium.s__Clostridium_bolteae_CAG_59	1	1	1	1	1	2.10699e-11	1	1	1	1	1	1.69284e-05	1	0.00923167	1	1	1	1	1	1	1
k__Bacteria.p__Firmicutes.c__Clostridia.o__Clostridiales.f__Clostridiaceae.g__Clostridium.s__Clostridium_butyricum	1	1	1	1	1	1	1	1	1	1	1	1	1	0.0295776	1	1	1	1	1	1	1
k__Bacteria.p__Firmicutes.c__Clostridia.o__Clostridiales.f__Clostridiaceae.g__Clostridium.s__Clostridium_cadaveris	1	1	1	1	1	1	1	0.0200856	1	1	1	1	1	1	1	1	1	1	1	1	1
k__Bacteria.p__Firmicutes.c__Clostridia.o__Clostridiales.f__Clostridiaceae.g__Clostridium.s__Clostridium_disporicum	1	1	1	1	1	6.89405e-07	1	0.0127026	1	1	1	1	1	1	1	1	1	1	1	1	1
k__Bacteria.p__Firmicutes.c__Clostridia.o__Clostridiales.f__Clostridiaceae.g__Clostridium.s__Clostridium_paraputrificum	1	1	1	1	1	0.00496156	1	1	1	1	1	1	1	0.0171469	1	1	1	1	1	1	1
k__Bacteria.p__Firmicutes.c__Clostridia.o__Clostridiales.f__Clostridiaceae.g__Clostridium.s__Clostridium_perfringens	1	1	1	1	1	1	1	1	0.0433915	1	1	0.0443783	1	2.55181e-07	1	1	1	1	1	1	1
k__Bacteria.p__Firmicutes.c__Clostridia.o__Clostridiales.f__Clostridiaceae.g__Clostridium.s__Clostridium_sp_7_2_43FAA	1	1	1	1	1	1	1	1	1	1	1	1	1	0.0295776	1	1	1	1	1	1	1
k__Bacteria.p__Firmicutes.c__Clostridia.o__Clostridiales.f__Clostridiaceae.g__Clostridium.s__Clostridium_sp_CAG_167	1	1	1	1	1	3.91608e-23	1	0.00111605	1	1	1	0.045434	1	1	1	1	1	1	1	1	1
k__Bacteria.p__Firmicutes.c__Clostridia.o__Clostridiales.f__Clostridiaceae.g__Clostridium.s__Clostridium_sp_CAG_242	1	1	1	1	1	4.69207e-12	1	1	1	1	1	1.5298e-07	1	0.00187484	1	1	1	1	1	1	1
k__Bacteria.p__Firmicutes.c__Clostridia.o__Clostridiales.f__Clostridiaceae.g__Clostridium.s__Clostridium_sp_CAG_253	1	1	1	1	1	2.47948e-15	1	1	1	1	1	0.000424459	1	1	1	1	1	1	1	1	1
k__Bacteria.p__Firmicutes.c__Clostridia.o__Clostridiales.f__Clostridiaceae.g__Clostridium.s__Clostridium_sp_CAG_299	1	1	1	1	1	2.77236e-16	1	1	1	1	1	1	1	0.00019349	1	1	1	1	1	1	1
k__Bacteria.p__Firmicutes.c__Clostridia.o__Clostridiales.f__Clostridiaceae.g__Clostridium.s__Clostridium_sp_CAG_411	1	1	1	1	1	0.0222245	1	1	1	1	1	0.0162389	1	1	1	1	1	1	1	1	1
k__Bacteria.p__Firmicutes.c__Clostridia.o__Clostridiales.f__Clostridiaceae.g__Clostridium.s__Clostridium_sp_CAG_58	1	1	1	1	1	0	1	1	1	1	1	0.00150296	1	0.000544795	1	1	1	1	1	1	1
k__Bacteria.p__Firmicutes.c__Clostridia.o__Clostridiales.f__Clostridiaceae.g__Clostridium.s__Clostridium_sp_CAG_632	1	1	1	1	0.0492741	1	1	1	1	1	1	1	1	1	1	1	1	1	1	1	1
k__Bacteria.p__Firmicutes.c__Clostridia.o__Clostridiales.f__Clostridiaceae.g__Clostridium.s__Clostridium_sp_CAG_964	1	1	1	1	1	0.00496156	1	1	1	1	1	1	1	1	1	1	1	1	1	1	1
k__Bacteria.p__Firmicutes.c__Clostridia.o__Clostridiales.f__Clostridiaceae.g__Clostridium.s__Clostridium_sp_D5	1	1	1	1	1	0.00111603	1	1	1	1	1	1	1	1	1	1	1	1	1	1	1
k__Bacteria.p__Firmicutes.c__Clostridia.o__Clostridiales.f__Clostridiaceae.g__Clostridium.s__Clostridium_sp_chh4_2	1	1	1	1	1	0.00496156	1	1	1	1	1	1	1	1	1	1	1	1	1	1	1
k__Bacteria.p__Firmicutes.c__Clostridia.o__Clostridiales.f__Clostridiaceae.g__Hungatella.s__Hungatella_hathewayi	1	1	0.0458929	1	1	2.34179e-13	1	1	0.0417529	1	1	0.000268353	0.00944109	4.56926e-08	1	1	0.000492741	1	1	0.00845223	1
k__Bacteria.p__Firmicutes.c__Clostridia.o__Clostridiales.f__Clostridiaceae.g__Lactonifactor.s__Lactonifactor_longoviformis	1	1	1	1	1	1	1	1	1	1	1	1.8695e-05	1	1	1	1	1	1	1	1	1
k__Bacteria.p__Firmicutes.c__Clostridia.o__Clostridiales.f__Clostridiales_Family_XIII_Incertae_Sedis.g__Clostridiales_Family_XIII_Incertae_Sedis_unclassified.s__Eubacterium_brachy	1	1	1	0.0129193	1	2.04832e-24	1	1	0.00344788	1	1	0.0278893	1	1	1	1	1	1	1	1	1
k__Bacteria.p__Firmicutes.c__Clostridia.o__Clostridiales.f__Clostridiales_Family_XIII_Incertae_Sedis.g__Clostridiales_Family_XIII_Incertae_Sedis_unclassified.s__Eubacterium_infirmum	1	1	1	1	1	4.32284e-17	1	1	1	1	1	1	1	1	1	1	1	0.0176943	1	1	1
k__Bacteria.p__Firmicutes.c__Clostridia.o__Clostridiales.f__Clostridiales_Family_XIII_Incertae_Sedis.g__Clostridiales_Family_XIII_Incertae_Sedis_unclassified.s__Eubacterium_nodatum	1	1	1	0.000143631	1	0.000227667	1	1	1	1	1	1	1	1	1	1	1	1	1	1	1
k__Bacteria.p__Firmicutes.c__Clostridia.o__Clostridiales.f__Clostridiales_Family_XIII_Incertae_Sedis.g__Clostridiales_Family_XIII_Incertae_Sedis_unclassified.s__Eubacterium_saphenum	1	1	1	1	1	0.0033451	1	1	1	1	1	1	1	1	1	1	1	1	1	1	1
k__Bacteria.p__Firmicutes.c__Clostridia.o__Clostridiales.f__Clostridiales_Family_XIII_Incertae_Sedis.g__Clostridiales_Family_XIII_Incertae_Sedis_unclassified.s__Eubacterium_sulci	1	1	1	1	1	1.63116e-14	1	1	1.93001e-05	1	1	8.15244e-13	1	1	1	1	1	1	1	1	1
k__Bacteria.p__Firmicutes.c__Clostridia.o__Clostridiales.f__Clostridiales_Family_XIII_Incertae_Sedis.g__Mogibacterium.s__Mogibacterium_diversum	1	1	1	1	1	3.26337e-24	1	1	1.78702e-06	1	1	1.16124e-15	1	7.36607e-07	1	1	1	0.0228237	1	1	1
k__Bacteria.p__Firmicutes.c__Clostridia.o__Clostridiales.f__Clostridiales_Family_XIII_Incertae_Sedis.g__Mogibacterium.s__Mogibacterium_pumilum	1	1	1	1	1	1.20113e-12	1	1	1	1	1	1	1	1	1	1	1	1	1	1	1
k__Bacteria.p__Firmicutes.c__Clostridia.o__Clostridiales.f__Clostridiales_Family_XIII_Incertae_Sedis.g__Mogibacterium.s__Mogibacterium_timidum	1	1	1	0.0115011	1	6.32927e-05	1	1	0.0123843	1	1	0.0147348	1	1	1	1	1	1	1	1	1
k__Bacteria.p__Firmicutes.c__Clostridia.o__Clostridiales.f__Clostridiales_unclassified.g__Clostridiales_unclassified.s__Bacteroides_pectinophilus	1	1	1	1	1	0.00496156	1	1	1	1	1	1	1	1	1	1	1	1	1	1	1
k__Bacteria.p__Firmicutes.c__Clostridia.o__Clostridiales.f__Clostridiales_unclassified.g__Clostridiales_unclassified.s__Clostridiales_bacterium_1_7_47FAA	1	1	1	1	1	8.04486e-09	1	1	1	1	1	1	1	1	1	1	1	1	1	1	1
k__Bacteria.p__Firmicutes.c__Clostridia.o__Clostridiales.f__Clostridiales_unclassified.g__Clostridiales_unclassified.s__Clostridiales_bacterium_CHKCI006	1	1	1	1	1	0.0222245	1	1	1	1	1	1	1	1	1	1	1	1	1	1	1
k__Bacteria.p__Firmicutes.c__Clostridia.o__Clostridiales.f__Clostridiales_unclassified.g__Intestinimonas.s__Intestinimonas_butyriciproducens	1	1	1	1	0.0179919	0	1	1	0.00645444	1	1	1	0.0149868	0.0112774	1	1	1	1	1	1	1
k__Bacteria.p__Firmicutes.c__Clostridia.o__Clostridiales.f__Clostridiales_unclassified.g__Lawsonibacter.s__Lawsonibacter_asaccharolyticus	1	1	0.0448188	1	1	0	1	1	6.20183e-05	1	1	1	0.048622	1.05557e-07	1	1	1	1	1	1	1
k__Bacteria.p__Firmicutes.c__Clostridia.o__Clostridiales.f__Clostridiales_unclassified.g__Monoglobus.s__Monoglobus_pectinilyticus	1	1	1	1	1	0	1	0.000963675	1	1	1	1	1	1	1	1	1	1	1	1	1
k__Bacteria.p__Firmicutes.c__Clostridia.o__Clostridiales.f__Eubacteriaceae.g__Anaerofustis.s__Anaerofustis_stercorihominis	1	1	1	1	1	0.000252781	1	1	1	1	1	0.0315945	1	1	1	1	1	1	1	1	1
k__Bacteria.p__Firmicutes.c__Clostridia.o__Clostridiales.f__Eubacteriaceae.g__Eubacterium.s__Eubacterium_coprostanoligenes	1	1	1	1	1	0.0222245	1	1	1	1	1	1	1	1	1	1	1	1	1	1	1
k__Bacteria.p__Firmicutes.c__Clostridia.o__Clostridiales.f__Eubacteriaceae.g__Eubacterium.s__Eubacterium_dolichum_CAG_375	1	1	1	1	1	2.47948e-15	1	1	1	1	1	0.00401779	1	0.0242194	1	1	1	1	1	1	1
k__Bacteria.p__Firmicutes.c__Clostridia.o__Clostridiales.f__Eubacteriaceae.g__Eubacterium.s__Eubacterium_eligens	1	1	1	1	1	0	1	2.37613e-05	0.000151668	1	1	1	1	0.0019088	1	1	1	1	1	1	1
k__Bacteria.p__Firmicutes.c__Clostridia.o__Clostridiales.f__Eubacteriaceae.g__Eubacterium.s__Eubacterium_hallii	1	1	1	1	1	0	1	4.02937e-06	1	1	1	1.40837e-08	1	2.38477e-10	0.0025642	1	1	1	1	1	1
k__Bacteria.p__Firmicutes.c__Clostridia.o__Clostridiales.f__Eubacteriaceae.g__Eubacterium.s__Eubacterium_limosum	1	1	1	1	1	0.0222245	1	1	0.00867834	1	0.0282714	1	1	1	1	1	1	1	1	1	1
k__Bacteria.p__Firmicutes.c__Clostridia.o__Clostridiales.f__Eubacteriaceae.g__Eubacterium.s__Eubacterium_ramulus	1	1	1	1	1	0	1	0.0064062	1	1	1	2.556e-05	1	0.000172239	0.0480298	1	1	1	1	1	1
k__Bacteria.p__Firmicutes.c__Clostridia.o__Clostridiales.f__Eubacteriaceae.g__Eubacterium.s__Eubacterium_sp_An11	1	1	1	1	1	1	1	1	1	1	1	0.0315945	1	1	1	1	1	1	1	1	1
k__Bacteria.p__Firmicutes.c__Clostridia.o__Clostridiales.f__Eubacteriaceae.g__Eubacterium.s__Eubacterium_sp_CAG_180	1	1	1	1	1	2.47948e-15	1	1	1	1	1	1	1	0.0152821	1	1	1	1	1	1	1
k__Bacteria.p__Firmicutes.c__Clostridia.o__Clostridiales.f__Eubacteriaceae.g__Eubacterium.s__Eubacterium_sp_CAG_251	1	1	1	1	1	1.02831e-13	1	0.00551308	1	1	1	1	1	1	1	1	1	1	1	1	1
k__Bacteria.p__Firmicutes.c__Clostridia.o__Clostridiales.f__Eubacteriaceae.g__Eubacterium.s__Eubacterium_sp_CAG_274	1	1	1	1	1	2.34179e-13	1	9.60901e-05	0.044453	1	1	0.00032096	1	3.6548e-06	1	1	1	1	1	1	1
k__Bacteria.p__Firmicutes.c__Clostridia.o__Clostridiales.f__Eubacteriaceae.g__Eubacterium.s__Eubacterium_sp_CAG_38	1	1	1	1	1	0	1	0.0137919	0.0113503	1	1	2.28898e-06	1	0.000162071	1	1	1	1	1	1	1
k__Bacteria.p__Firmicutes.c__Clostridia.o__Clostridiales.f__Eubacteriaceae.g__Eubacterium.s__Eubacterium_sp_OM08_24	1	1	1	1	1	5.87254e-05	1	1	1	1	1	1	1	0.0401747	1	1	1	1	1	1	1
k__Bacteria.p__Firmicutes.c__Clostridia.o__Clostridiales.f__Eubacteriaceae.g__Eubacterium.s__Eubacterium_ventriosum	1	1	1	1	1	0	1	2.94812e-09	1	1	1	1	1	1.67068e-06	1	1	1	1	1	0.0166398	1
k__Bacteria.p__Firmicutes.c__Clostridia.o__Clostridiales.f__Eubacteriaceae.g__Pseudoramibacter.s__Pseudoramibacter_alactolyticus	1	1	1	0.00615977	1	1	1	1	1	1	1	1	1	1	1	1	1	1	1	1	1
k__Bacteria.p__Firmicutes.c__Clostridia.o__Clostridiales.f__Lachnospiraceae.g__Anaerostipes.s__Anaerostipes_caccae	1	1	1	1	1	0.00111603	1	1	1	1	1	1.69284e-05	1	1	1	1	1	1	1	1	1
k__Bacteria.p__Firmicutes.c__Clostridia.o__Clostridiales.f__Lachnospiraceae.g__Anaerostipes.s__Anaerostipes_hadrus	1	1	0.0227651	1	1	0	1	1	1	1	1	3.39848e-08	0.0108093	0.0152821	0.00841675	1	1	1	1	1	1
k__Bacteria.p__Firmicutes.c__Clostridia.o__Clostridiales.f__Lachnospiraceae.g__Anaerotignum.s__Anaerotignum_lactatifermentans	1	1	1	1	1	3.74734e-26	1	1	1	1	1	1	1	1	1	1	1	1	1	1	1
k__Bacteria.p__Firmicutes.c__Clostridia.o__Clostridiales.f__Lachnospiraceae.g__Blautia.s__Blautia_coccoides	1	1	1	1	1	0.00496156	1	0.000251792	0.0409176	1	1	0.000519142	1	0.0263339	1	1	1	1	1	1	1
k__Bacteria.p__Firmicutes.c__Clostridia.o__Clostridiales.f__Lachnospiraceae.g__Blautia.s__Blautia_hansenii	1	1	1	1	1	8.04486e-09	1	1	1	1	1	2.96027e-07	1	1	1	1	1	1	1	1	1
k__Bacteria.p__Firmicutes.c__Clostridia.o__Clostridiales.f__Lachnospiraceae.g__Blautia.s__Blautia_hydrogenotrophica	1	1	1	1	1	1.18285e-29	1	1	1	1	1	7.34327e-14	1	1	1	1	1	1	1	1	1
k__Bacteria.p__Firmicutes.c__Clostridia.o__Clostridiales.f__Lachnospiraceae.g__Blautia.s__Blautia_obeum	1	1	1	1	1	0	1	2.14017e-07	1	1	1	9.59741e-05	1	1.10996e-05	0.018147	1	1	1	1	1	1
k__Bacteria.p__Firmicutes.c__Clostridia.o__Clostridiales.f__Lachnospiraceae.g__Blautia.s__Blautia_producta	1	1	1	1	1	1.33321e-05	1	0.0163881	1	1	1	0.000859462	1	1	1	1	1	1	1	1	1
k__Bacteria.p__Firmicutes.c__Clostridia.o__Clostridiales.f__Lachnospiraceae.g__Blautia.s__Blautia_sp_An249	1	1	1	1	1	0.0222245	1	1	1	1	1	1	1	1	1	1	1	1	1	1	1
k__Bacteria.p__Firmicutes.c__Clostridia.o__Clostridiales.f__Lachnospiraceae.g__Blautia.s__Blautia_sp_CAG_257	1	1	1	1	1	2.12001e-35	1	0.00714855	1	1	1	0.00230309	1	1	1	1	1	1	1	1	1
k__Bacteria.p__Firmicutes.c__Clostridia.o__Clostridiales.f__Lachnospiraceae.g__Blautia.s__Blautia_sp_N6H1_15	1	1	1	1	1	0.0222245	1	1	1	1	1	1	1	1	1	1	1	1	1	1	1
k__Bacteria.p__Firmicutes.c__Clostridia.o__Clostridiales.f__Lachnospiraceae.g__Blautia.s__Blautia_wexlerae	1	1	1	1	1	0	1	1	1	1	1	0.000109528	1	1	1	1	1	1	1	1	1
k__Bacteria.p__Firmicutes.c__Clostridia.o__Clostridiales.f__Lachnospiraceae.g__Blautia.s__Ruminococcus_gnavus	1	1	1	1	0.0291918	0	1	1.64737e-08	1.97071e-07	1	1	1.99189e-06	1	1.81312e-08	1	1	1	1	1	1	1
k__Bacteria.p__Firmicutes.c__Clostridia.o__Clostridiales.f__Lachnospiraceae.g__Blautia.s__Ruminococcus_torques	1	1	1	1	1	0	1	0.00150654	1	1	0.0450352	1	1	1	0.00188512	1	1	0.0425144	1	1	1
k__Bacteria.p__Firmicutes.c__Clostridia.o__Clostridiales.f__Lachnospiraceae.g__Butyrivibrio.s__Butyrivibrio_crossotus	1	1	1	1	1	0.000410391	1	1	1	1	1	9.68621e-07	1	1	1	1	1	1	1	1	1
k__Bacteria.p__Firmicutes.c__Clostridia.o__Clostridiales.f__Lachnospiraceae.g__Butyrivibrio.s__Butyrivibrio_sp_CAG_318	1	1	1	1	1	0.0324778	1	1	1	1	1	1	1	1	1	1	1	1	1	1	1
k__Bacteria.p__Firmicutes.c__Clostridia.o__Clostridiales.f__Lachnospiraceae.g__Catonella.s__Catonella_morbi	1	1	1	1	1	1.7984e-19	1	1	1	1	1	1	1	1	1	1	1	1	1	1	1
k__Bacteria.p__Firmicutes.c__Clostridia.o__Clostridiales.f__Lachnospiraceae.g__Coprococcus.s__Coprococcus_catus	1	1	1	1	1	0	1	4.69275e-09	1	1	1	1	1	5.24469e-09	1	1	1	1	1	1	1
k__Bacteria.p__Firmicutes.c__Clostridia.o__Clostridiales.f__Lachnospiraceae.g__Coprococcus.s__Coprococcus_comes	1	1	1	1	1	0	1	2.37613e-05	1	1	1	9.91354e-05	1	1.83616e-08	1	1	1	1	1	1	1
k__Bacteria.p__Firmicutes.c__Clostridia.o__Clostridiales.f__Lachnospiraceae.g__Coprococcus.s__Coprococcus_eutactus	1	1	1	1	1	1.35236e-31	1	2.94812e-09	1	1	1	1.40837e-08	1	0.00849578	1	1	1	1	1	1	1
k__Bacteria.p__Firmicutes.c__Clostridia.o__Clostridiales.f__Lachnospiraceae.g__Dorea.s__Dorea_formicigenerans	1	1	1	1	1	0	1	0.0322628	1	1	1	1.26936e-10	1	1	0.000241817	1	1	1	1	1	1
k__Bacteria.p__Firmicutes.c__Clostridia.o__Clostridiales.f__Lachnospiraceae.g__Dorea.s__Dorea_longicatena	1	1	1	1	1	0	1	0.0249064	1	1	1	0.00150933	1	0.000168122	0.0203391	1	1	1	1	1	1
k__Bacteria.p__Firmicutes.c__Clostridia.o__Clostridiales.f__Lachnospiraceae.g__Dorea.s__Dorea_sp_CAG_317	1	1	1	1	1	5.14513e-15	1	1	1	1	1	1	1	0.0297751	1	1	1	1	1	1	1
k__Bacteria.p__Firmicutes.c__Clostridia.o__Clostridiales.f__Lachnospiraceae.g__Eisenbergiella.s__Eisenbergiella_massiliensis	1	1	1	1	1	4.40329e-23	1	0.0199294	1	1	1	1.91723e-05	1	0.0167405	1	1	1	1	1	1	1
k__Bacteria.p__Firmicutes.c__Clostridia.o__Clostridiales.f__Lachnospiraceae.g__Eisenbergiella.s__Eisenbergiella_tayi	1	1	1	1	0.0291918	3.74734e-26	1	1.05646e-05	1	1	2.26422e-05	1	0.0175839	0.0457223	1	1	0.00140891	1	1	1	1
k__Bacteria.p__Firmicutes.c__Clostridia.o__Clostridiales.f__Lachnospiraceae.g__Fusicatenibacter.s__Fusicatenibacter_saccharivorans	1	1	1	1	1	0	1	0.035248	1	1	1	1	1	8.4371e-07	0.00345323	1	1	1	1	0.0027236	1
k__Bacteria.p__Firmicutes.c__Clostridia.o__Clostridiales.f__Lachnospiraceae.g__Johnsonella.s__Johnsonella_ignava	1	1	1	1	1	5.87307e-06	1	1	1	1	1	1	1	1	1	1	1	1	1	1	1
k__Bacteria.p__Firmicutes.c__Clostridia.o__Clostridiales.f__Lachnospiraceae.g__Lachnoanaerobaculum.s__Lachnoanaerobaculum_saburreum	1	1	1	0.0324286	1	0	1	1	1	1	1	1	1	0.011052	1	1	1	1	1	1	1
k__Bacteria.p__Firmicutes.c__Clostridia.o__Clostridiales.f__Lachnospiraceae.g__Lachnoanaerobaculum.s__Lachnoanaerobaculum_umeaense	1	1	1	1	1	1.57517e-12	1	1	1	1	1	1	1	1	1	1	1	1	1	1	1
k__Bacteria.p__Firmicutes.c__Clostridia.o__Clostridiales.f__Lachnospiraceae.g__Lachnoclostridium.s__Clostridium_aldenense	1	1	1	1	1	3.07157e-06	1	1	1	1	1	0.00397132	1	1.0123e-05	1	1	0.00657014	1	1	1	1
k__Bacteria.p__Firmicutes.c__Clostridia.o__Clostridiales.f__Lachnospiraceae.g__Lachnoclostridium.s__Clostridium_asparagiforme	1	1	1	1	1	1.81524e-09	1	1	1	1	1	1	1	1	1	1	1	1	1	1	1
k__Bacteria.p__Firmicutes.c__Clostridia.o__Clostridiales.f__Lachnospiraceae.g__Lachnoclostridium.s__Clostridium_bolteae	1	1	1	1	0.00766604	4.05929e-36	1	1	0.00204245	1	0.00238943	1.00136e-05	0.0145799	0.000468923	0.00616952	1	0.00952899	1	1	1	1
k__Bacteria.p__Firmicutes.c__Clostridia.o__Clostridiales.f__Lachnospiraceae.g__Lachnoclostridium.s__Clostridium_citroniae	1	1	1	1	0.0291918	4.48192e-24	1	1	1	1	1	1.48039e-08	0.0108093	1	1	1	1	1	1	1	1
k__Bacteria.p__Firmicutes.c__Clostridia.o__Clostridiales.f__Lachnospiraceae.g__Lachnoclostridium.s__Clostridium_clostridioforme	1	1	1	1	1	1.12937e-20	1	0.0434068	1	0.0379161	1	0.00829469	1	1	0.0203391	1	0.00181349	1	1	0.0313867	1
k__Bacteria.p__Firmicutes.c__Clostridia.o__Clostridiales.f__Lachnospiraceae.g__Lachnoclostridium.s__Clostridium_hylemonae	1	1	1	1	1	0.00496156	1	1	1	1	1	0.00290855	1	1	1	1	1	1	1	1	1
k__Bacteria.p__Firmicutes.c__Clostridia.o__Clostridiales.f__Lachnospiraceae.g__Lachnoclostridium.s__Clostridium_lavalense	1	1	0.0482626	1	1	4.30157e-23	1	1	1	1	1	1.3843e-05	1	1	1	1	0.00809103	1	1	1	1
k__Bacteria.p__Firmicutes.c__Clostridia.o__Clostridiales.f__Lachnospiraceae.g__Lachnoclostridium.s__Clostridium_saccharolyticum	1	1	0.0482626	1	1	1.2036e-16	1	1	1	1	1	1	1	1	1	1	1	1	1	1	1
k__Bacteria.p__Firmicutes.c__Clostridia.o__Clostridiales.f__Lachnospiraceae.g__Lachnoclostridium.s__Clostridium_scindens	1	1	1	1	1	0.00111603	1	8.91508e-05	0.00493402	1	1	9.79098e-05	1	1	1	1	1	1	1	1	1
k__Bacteria.p__Firmicutes.c__Clostridia.o__Clostridiales.f__Lachnospiraceae.g__Lachnoclostridium.s__Clostridium_symbiosum	1	1	1	1	0.0110761	5.38874e-21	1	0.00280732	1	1	1	1.04899e-05	1	3.45865e-08	1	1	0.00343351	1	1	0.000112958	1
k__Bacteria.p__Firmicutes.c__Clostridia.o__Clostridiales.f__Lachnospiraceae.g__Lachnoclostridium.s__Lachnoclostridium_sp_An118	1	1	1	1	1	1	1	1	1	1	1	4.57064e-05	1	1	1	1	1	1	1	1	1
k__Bacteria.p__Firmicutes.c__Clostridia.o__Clostridiales.f__Lachnospiraceae.g__Lachnoclostridium.s__Lachnoclostridium_sp_An131	1	1	1	1	1	3.07157e-06	1	1	1	1	1	0.00407313	1	1	1	1	1	1	1	1	1
k__Bacteria.p__Firmicutes.c__Clostridia.o__Clostridiales.f__Lachnospiraceae.g__Lachnoclostridium.s__Lachnoclostridium_sp_An138	1	1	1	1	1	2.34179e-13	1	1	1	1	1	1.09644e-05	1	1	1	1	1	1	1	1	1
k__Bacteria.p__Firmicutes.c__Clostridia.o__Clostridiales.f__Lachnospiraceae.g__Lachnoclostridium.s__Lachnoclostridium_sp_An14	1	1	1	1	1	0.000252781	1	1	1	1	1	0.000108161	1	1	1	1	1	1	1	1	1
k__Bacteria.p__Firmicutes.c__Clostridia.o__Clostridiales.f__Lachnospiraceae.g__Lachnospira.s__Lachnospira_pectinoschiza	1	1	0.018857	1	0.0291918	0	1	0.00067293	1	1	1	3.15389e-05	1	1	0.034539	1	1	1	1	1	1
k__Bacteria.p__Firmicutes.c__Clostridia.o__Clostridiales.f__Lachnospiraceae.g__Lachnospiraceae_unclassified.s__Eubacterium_rectale	1	1	1	1	0.000476784	0	1	1.38355e-10	1	1	1	1	1	4.7058e-05	0.00707836	1	1	1	1	1	1
k__Bacteria.p__Firmicutes.c__Clostridia.o__Clostridiales.f__Lachnospiraceae.g__Lachnospiraceae_unclassified.s__Lachnospiraceae_bacterium_2_1_46FAA	1	1	1	1	1	1	1	1	0.0141354	1	1	1	1	1	1	1	1	1	1	1	1
k__Bacteria.p__Firmicutes.c__Clostridia.o__Clostridiales.f__Lachnospiraceae.g__Lachnospiraceae_unclassified.s__Lachnospiraceae_bacterium_oral_taxon_096	1	1	1	1	1	1.05097e-20	1	1	1	1	1	1	1	0.00111486	1	1	1	1	1	1	1
k__Bacteria.p__Firmicutes.c__Clostridia.o__Clostridiales.f__Lachnospiraceae.g__Murimonas.s__Murimonas_intestini	1	1	1	1	1	1	1	1	1	1	1	0.0147348	1	1	1	1	1	1	1	1	1
k__Bacteria.p__Firmicutes.c__Clostridia.o__Clostridiales.f__Lachnospiraceae.g__Oribacterium.s__Oribacterium_asaccharolyticum	1	1	1	1	1	3.39672e-19	1	1	1	1	1	1	1	1	1	1	1	1	1	1	1
k__Bacteria.p__Firmicutes.c__Clostridia.o__Clostridiales.f__Lachnospiraceae.g__Oribacterium.s__Oribacterium_parvum	0.0484356	1	1	1	1	9.32267e-20	1	1	2.84984e-06	1	1	0.0315945	1	1	1	1	1	0.0211254	1	1	1
k__Bacteria.p__Firmicutes.c__Clostridia.o__Clostridiales.f__Lachnospiraceae.g__Oribacterium.s__Oribacterium_sinus	1	1	1	1	1	1.32429e-33	1	1	9.16818e-08	1	1	1	1	0.0295776	1	1	1	1	1	1	1
k__Bacteria.p__Firmicutes.c__Clostridia.o__Clostridiales.f__Lachnospiraceae.g__Oribacterium.s__Oribacterium_sp_oral_taxon_078	1	1	1	1	1	7.68934e-14	1	1	1	1	1	1	1	1	1	1	1	1	1	1	1
k__Bacteria.p__Firmicutes.c__Clostridia.o__Clostridiales.f__Lachnospiraceae.g__Roseburia.s__Roseburia_faecis	1	1	1	1	0.000297045	0	1	6.47163e-11	0.00598248	1	1	1	1	3.84539e-07	0.0025642	1	1	0.0160835	1	1	1
k__Bacteria.p__Firmicutes.c__Clostridia.o__Clostridiales.f__Lachnospiraceae.g__Roseburia.s__Roseburia_hominis	1	1	1	1	1	0	1	5.14828e-08	1	1	1	1	1	0.00203486	0.00841675	1	1	1	1	1	1
k__Bacteria.p__Firmicutes.c__Clostridia.o__Clostridiales.f__Lachnospiraceae.g__Roseburia.s__Roseburia_intestinalis	1	1	1	1	0.0110761	0	1	0.000143244	0.0128037	1	1	1	6.86082e-05	0.0192748	1	1	0.0182297	1	1	1	1
k__Bacteria.p__Firmicutes.c__Clostridia.o__Clostridiales.f__Lachnospiraceae.g__Roseburia.s__Roseburia_inulinivorans	1	1	1	1	1	0	1	7.93114e-06	1	1	1	0.0010758	0.0298613	0.0152686	0.018147	1	1	1	1	1	1
k__Bacteria.p__Firmicutes.c__Clostridia.o__Clostridiales.f__Lachnospiraceae.g__Roseburia.s__Roseburia_sp_CAG_182	1	1	1	1	1	5.49339e-18	1	9.47537e-07	1	0.0386499	1	1.20674e-07	1	1	1	1	1	1	1	1	1
k__Bacteria.p__Firmicutes.c__Clostridia.o__Clostridiales.f__Lachnospiraceae.g__Roseburia.s__Roseburia_sp_CAG_303	1	1	1	1	1	1.55619e-07	1	1	1	1	1	1	1	1	1	1	1	1	1	1	1
k__Bacteria.p__Firmicutes.c__Clostridia.o__Clostridiales.f__Lachnospiraceae.g__Roseburia.s__Roseburia_sp_CAG_309	1	1	1	1	1	1.16789e-18	1	0.02678	1	1	1	2.31647e-06	1	1	1	1	1	1	1	1	1
k__Bacteria.p__Firmicutes.c__Clostridia.o__Clostridiales.f__Lachnospiraceae.g__Roseburia.s__Roseburia_sp_CAG_471	1	1	1	1	1	1.12145e-34	1	1	1	1	1	1	1	0.0240094	1	1	1	1	1	1	1
k__Bacteria.p__Firmicutes.c__Clostridia.o__Clostridiales.f__Lachnospiraceae.g__Sellimonas.s__Sellimonas_intestinalis	1	1	1	1	1	4.11106e-10	0.00529431	0.0185782	1	1	1	1	1	1	1	1	1	1	1	1	1
k__Bacteria.p__Firmicutes.c__Clostridia.o__Clostridiales.f__Lachnospiraceae.g__Shuttleworthia.s__Shuttleworthia_satelles	1	1	1	1	1	0.0244363	1	1	1	1	1	1	1	1	1	1	1	1	1	1	1
k__Bacteria.p__Firmicutes.c__Clostridia.o__Clostridiales.f__Lachnospiraceae.g__Stomatobaculum.s__Stomatobaculum_longum	1	1	1	1	1	4.05929e-36	1	1	1	1	1	1	1	0.00288531	1	1	1	1	1	1	1
k__Bacteria.p__Firmicutes.c__Clostridia.o__Clostridiales.f__Lachnospiraceae.g__Tyzzerella.s__Tyzzerella_nexilis	1	1	1	1	1	3.51107e-08	1	0.036642	1.93001e-05	1	1	1	1	8.02275e-05	1	1	1	1	1	1	1
k__Bacteria.p__Firmicutes.c__Clostridia.o__Clostridiales.f__Oscillospiraceae.g__Oscillibacter.s__Oscillibacter_sp_57_20	1	1	1	1	1	0	1	0.0390069	1	1	1	0.000448916	1	1.69038e-06	1	1	1	1	1	1	1
k__Bacteria.p__Firmicutes.c__Clostridia.o__Clostridiales.f__Oscillospiraceae.g__Oscillibacter.s__Oscillibacter_sp_CAG_241	1	1	1	1	0.0291918	0	1	0.00058226	1	1	1	1.20674e-07	1	3.53267e-06	1	1	1	1	1	1	1
k__Bacteria.p__Firmicutes.c__Clostridia.o__Clostridiales.f__Oscillospiraceae.g__Oscillibacter.s__Oscillibacter_sp_PC13	1	1	1	1	1	4.69207e-12	1	1	1	1	1	1	1	0.0364542	1	1	1	1	1	1	1
k__Bacteria.p__Firmicutes.c__Clostridia.o__Clostridiales.f__Peptostreptococcaceae.g__Clostridioides.s__Clostridioides_difficile	1	1	1	1	1	0.0222245	1	1	1	1	1	1	1	0.0100736	1	1	1	1	1	1	1
k__Bacteria.p__Firmicutes.c__Clostridia.o__Clostridiales.f__Peptostreptococcaceae.g__Filifactor.s__Filifactor_alocis	1	1	1	0.000684084	1	1.27813e-09	1	1	1	1	1	1	1	1	1	1	1	1	1	1	1
k__Bacteria.p__Firmicutes.c__Clostridia.o__Clostridiales.f__Peptostreptococcaceae.g__Intestinibacter.s__Intestinibacter_bartlettii	1	1	1	1	1	1.54903e-27	1	1	1	1	1	0.0161964	1	1	1	1	1	1	1	1	1
k__Bacteria.p__Firmicutes.c__Clostridia.o__Clostridiales.f__Peptostreptococcaceae.g__Peptoanaerobacter.s__Eubacterium_yurii	1	1	1	1	1	8.87364e-19	1	1	1	1	1	1	1	1	1	1	1	1	1	1	1
k__Bacteria.p__Firmicutes.c__Clostridia.o__Clostridiales.f__Peptostreptococcaceae.g__Peptoanaerobacter.s__Peptoanaerobacter_stomatis	1	1	1	1	1	1.73594e-05	1	1	1	1	1	1	1	1	1	1	1	1	1	1	1
k__Bacteria.p__Firmicutes.c__Clostridia.o__Clostridiales.f__Peptostreptococcaceae.g__Peptostreptococcaceae_unclassified.s__Peptostreptococcaceae_bacterium_oral_taxon_113	1	1	1	0.00716673	1	1	1	1	1	1	1	1	1	1	1	1	1	1	1	1	1
k__Bacteria.p__Firmicutes.c__Clostridia.o__Clostridiales.f__Peptostreptococcaceae.g__Peptostreptococcus.s__Peptostreptococcus_anaerobius	1	1	1	1	1	1	1	0.0286904	0.0387429	1	1	2.15283e-06	1	1	1	1	1	1	1	1	1
k__Bacteria.p__Firmicutes.c__Clostridia.o__Clostridiales.f__Peptostreptococcaceae.g__Peptostreptococcus.s__Peptostreptococcus_stomatis	1	1	1	1	1	2.68816e-22	1	1	0.000666723	1	1	1.41707e-08	1	0.00182761	1	0.0158228	0.00015216	1.00054e-06	1	1.42724e-05	0.000193181
k__Bacteria.p__Firmicutes.c__Clostridia.o__Clostridiales.f__Peptostreptococcaceae.g__Romboutsia.s__Romboutsia_ilealis	1	1	1	1	1	8.04486e-09	1	0.00350025	1	1	1	7.44766e-06	1	1	1	1	1	1	1	1	1
k__Bacteria.p__Firmicutes.c__Clostridia.o__Clostridiales.f__Ruminococcaceae.g__Agathobaculum.s__Agathobaculum_butyriciproducens	1	1	1	1	1	0	1	0.000789793	1	1	1	9.98549e-06	0.0108093	0.00137476	0.00183524	1	1	1	1	1	1
k__Bacteria.p__Firmicutes.c__Clostridia.o__Clostridiales.f__Ruminococcaceae.g__Anaeromassilibacillus.s__Anaeromassilibacillus_sp_An250	1	1	1	1	1	8.78603e-40	1	1	1	1	0.0132069	1	1	1	1	1	1	1	1	1	1
k__Bacteria.p__Firmicutes.c__Clostridia.o__Clostridiales.f__Ruminococcaceae.g__Anaerotruncus.s__Anaerotruncus_colihominis	1	1	1	1	1	4.74785e-39	1	1	1	1	1	0.000336077	1	1	1	1	1	1	1	1	1
k__Bacteria.p__Firmicutes.c__Clostridia.o__Clostridiales.f__Ruminococcaceae.g__Anaerotruncus.s__Anaerotruncus_sp_CAG_528	1	1	1	1	1	1	1	1	1	1	1	1	1	0.0109655	1	1	1	1	1	1	1
k__Bacteria.p__Firmicutes.c__Clostridia.o__Clostridiales.f__Ruminococcaceae.g__Faecalibacterium.s__Faecalibacterium_prausnitzii	1	1	1	1	0.0102586	0	1	1.10233e-06	1	1	1	0.0450809	1	0.00892316	1	1	0.00303589	1	1	0.0378508	1
k__Bacteria.p__Firmicutes.c__Clostridia.o__Clostridiales.f__Ruminococcaceae.g__Flavonifractor.s__Flavonifractor_plautii	1	1	1	1	0.000297045	0	1	0.00998431	1	1	1	1.83805e-11	1	1	1	1	1	1	1	1	1
k__Bacteria.p__Firmicutes.c__Clostridia.o__Clostridiales.f__Ruminococcaceae.g__Flavonifractor.s__Flavonifractor_sp_An10	1	1	1	1	1	0.00111603	1	1	1	1	1	1	1	1	1	1	1	1	1	1	1
k__Bacteria.p__Firmicutes.c__Clostridia.o__Clostridiales.f__Ruminococcaceae.g__Flavonifractor.s__Flavonifractor_sp_An100	1	1	1	1	1	5.87254e-05	1	1	1	1	1	0.0329906	1	1	1	1	1	1	1	1	1
k__Bacteria.p__Firmicutes.c__Clostridia.o__Clostridiales.f__Ruminococcaceae.g__Gemmiger.s__Gemmiger_formicilis	1	1	1	1	1	0	1	6.47163e-11	1	1	1	4.24634e-08	1	3.08682e-05	1	1	1	1	1	1	1
k__Bacteria.p__Firmicutes.c__Clostridia.o__Clostridiales.f__Ruminococcaceae.g__Gemmiger.s__Gemmiger_sp_An87	1	1	1	1	1	1	1	1	1	1	1	0.0315945	1	1	1	1	1	1	1	1	1
k__Bacteria.p__Firmicutes.c__Clostridia.o__Clostridiales.f__Ruminococcaceae.g__Harryflintia.s__Harryflintia_acetispora	1	1	1	1	1	1.05851e-12	1	1	1	1	1	1	1	1	1	1	0.00852171	1	1	1	1
k__Bacteria.p__Firmicutes.c__Clostridia.o__Clostridiales.f__Ruminococcaceae.g__Pseudoflavonifractor.s__Pseudoflavonifractor_capillosus	1	1	1	1	1	5.87254e-05	1	1	1	1	1	1	1	1	1	1	1	1	1	1	1
k__Bacteria.p__Firmicutes.c__Clostridia.o__Clostridiales.f__Ruminococcaceae.g__Pseudoflavonifractor.s__Pseudoflavonifractor_sp_An184	1	1	1	1	1	3.51107e-08	1	1	1	1	1	1	1	1	1	1	1	1	1	1	1
k__Bacteria.p__Firmicutes.c__Clostridia.o__Clostridiales.f__Ruminococcaceae.g__Ruminococcaceae_unclassified.s__Clostridium_leptum	1	1	1	1	1	0	1	0.0009043	1	1	1	1	1	0.00205192	1	1	1	1	1	1	1
k__Bacteria.p__Firmicutes.c__Clostridia.o__Clostridiales.f__Ruminococcaceae.g__Ruminococcaceae_unclassified.s__Clostridium_methylpentosum	1	1	1	1	1	1.33321e-05	1	1	0.0292762	1	1	0.0425531	1	0.0188016	1	1	1	1	1	1	1
k__Bacteria.p__Firmicutes.c__Clostridia.o__Clostridiales.f__Ruminococcaceae.g__Ruminococcaceae_unclassified.s__Eubacterium_siraeum	1	1	1	1	1	0	1	0.000281769	1	1	1	0.000108161	1	0.0100019	1	1	1	1	1	1	1
k__Bacteria.p__Firmicutes.c__Clostridia.o__Clostridiales.f__Ruminococcaceae.g__Ruminococcaceae_unclassified.s__Ruminococcaceae_bacterium_D16	1	1	0.0315895	1	1	5.48205e-16	1	1	1	1	1	1.69284e-05	1	1	1	1	1	1	1	1	1
k__Bacteria.p__Firmicutes.c__Clostridia.o__Clostridiales.f__Ruminococcaceae.g__Ruminococcaceae_unclassified.s__Ruminococcaceae_bacterium_D5	1	1	1	1	0.0110761	5.00632e-17	1	1	1	1	1	1	1	1	1	1	1	1	1	1	1
k__Bacteria.p__Firmicutes.c__Clostridia.o__Clostridiales.f__Ruminococcaceae.g__Ruminococcus.s__Ruminococcus_bicirculans	1	1	1	1	1	0	1	5.35676e-07	1	1	1	0.0423518	1	0.0241616	1	1	1	1	1	1	1
k__Bacteria.p__Firmicutes.c__Clostridia.o__Clostridiales.f__Ruminococcaceae.g__Ruminococcus.s__Ruminococcus_bromii	1	1	1	1	1	0	1	6.82954e-08	1	1	1	4.51465e-05	1	0.008214	1	1	1	1	1	1	1
k__Bacteria.p__Firmicutes.c__Clostridia.o__Clostridiales.f__Ruminococcaceae.g__Ruminococcus.s__Ruminococcus_callidus	1	1	1	1	1	5.38393e-20	1	1	1	1	1	1	1	0.00907766	1	1	1	1	1	1	1
k__Bacteria.p__Firmicutes.c__Clostridia.o__Clostridiales.f__Ruminococcaceae.g__Ruminococcus.s__Ruminococcus_champanellensis	1	1	1	1	1	0.00111603	1	1	1	1	1	1	1	1	1	1	1	1	1	1	1
k__Bacteria.p__Firmicutes.c__Clostridia.o__Clostridiales.f__Ruminococcaceae.g__Ruminococcus.s__Ruminococcus_lactaris	1	1	1	1	1	1.43668e-39	1	9.47537e-07	1	1	1	0.0055066	1	0.0188016	1	1	1	1	1	1	1
k__Bacteria.p__Firmicutes.c__Clostridia.o__Clostridiales.f__Ruminococcaceae.g__Ruminococcus.s__Ruminococcus_obeum_CAG_39	1	1	1	1	1	3.51107e-08	1	1	1	1	1	1	1	1	1	1	1	1	1	1	1
k__Bacteria.p__Firmicutes.c__Clostridia.o__Clostridiales.f__Ruminococcaceae.g__Ruminococcus.s__Ruminococcus_sp_CAG_330	1	1	1	1	1	1.33321e-05	1	1	1	1	1	1	1	1	1	1	1	1	1	1	1
k__Bacteria.p__Firmicutes.c__Clostridia.o__Clostridiales.f__Ruminococcaceae.g__Ruminococcus.s__Ruminococcus_sp_CAG_403	1	1	0.0482626	1	1	0.00496156	1	1	1	1	1	0.0147348	1	1	1	1	1	1	1	1	1
k__Bacteria.p__Firmicutes.c__Clostridia.o__Clostridiales.f__Ruminococcaceae.g__Ruminococcus.s__Ruminococcus_sp_CAG_488	1	1	1	1	1	0.00197512	1	1	1	1	1	1	1	0.0368833	1	1	1	1	1	1	1
k__Bacteria.p__Firmicutes.c__Clostridia.o__Clostridiales.f__Ruminococcaceae.g__Ruminococcus.s__Ruminococcus_sp_CAG_563	1	1	1	1	1	0.000252781	1	1	1	1	1	1	1	1	1	1	1	1	1	1	1
k__Bacteria.p__Firmicutes.c__Clostridia.o__Clostridiales.f__Ruminococcaceae.g__Ruminococcus.s__Ruminococcus_sp_CAG_624	1	1	1	1	1	0.0322005	1	1	1	1	1	1	1	1	1	1	1	1	1	1	1
k__Bacteria.p__Firmicutes.c__Clostridia.o__Clostridiales.f__Ruminococcaceae.g__Ruthenibacterium.s__Ruthenibacterium_lactatiformans	1	1	1	1	0.000476784	0	1	1	2.65099e-05	1	1	0.00012577	0.00784633	0.00233272	1	1	0.00303589	1	1	1	1
k__Bacteria.p__Firmicutes.c__Erysipelotrichia.o__Erysipelotrichales.f__Erysipelotrichaceae.g__Absiella.s__Absiella_dolichum	1	1	1	1	1	2.47948e-15	1	1	1	1	1	0.0486708	1	0.0133454	1	1	1	1	1	1	1
k__Bacteria.p__Firmicutes.c__Erysipelotrichia.o__Erysipelotrichales.f__Erysipelotrichaceae.g__Bulleidia.s__Bulleidia_extructa	1	1	1	0.0154087	1	2.66821e-27	1	1	1	1	1	0.00407313	1	1	1	1	1	0.0211254	1	1	1
k__Bacteria.p__Firmicutes.c__Erysipelotrichia.o__Erysipelotrichales.f__Erysipelotrichaceae.g__Candidatus_Stoquefichus.s__Candidatus_Stoquefichus_sp_KLE1796	1	1	1	1	1	2.10699e-11	1	1	1	1	1	1	1	1	1	1	1	1	1	1	1
k__Bacteria.p__Firmicutes.c__Erysipelotrichia.o__Erysipelotrichales.f__Erysipelotrichaceae.g__Catenibacterium.s__Catenibacterium_mitsuokai	1	1	1	1	1	6.89405e-07	1	0.0131207	1	1	1	1	1	1	1	1	1	1	1	1	1
k__Bacteria.p__Firmicutes.c__Erysipelotrichia.o__Erysipelotrichales.f__Erysipelotrichaceae.g__Coprobacillus.s__Coprobacillus_cateniformis	1	1	1	1	1	1.16789e-18	1	1	1	1	1	1	0.0108093	1	1	1	1	1	1	1	1
k__Bacteria.p__Firmicutes.c__Erysipelotrichia.o__Erysipelotrichales.f__Erysipelotrichaceae.g__Dielma.s__Dielma_fastidiosa	1	1	1	1	1	1.18906e-36	1	1	1	1	1	3.06305e-07	1	1	1	1	0.00503487	1	1	1	1
k__Bacteria.p__Firmicutes.c__Erysipelotrichia.o__Erysipelotrichales.f__Erysipelotrichaceae.g__Eggerthia.s__Eggerthia_catenaformis	1	1	1	0.0159989	1	1	1	1	0.0387429	1	1	1	1	1	1	1	1	1	1	1	1
k__Bacteria.p__Firmicutes.c__Erysipelotrichia.o__Erysipelotrichales.f__Erysipelotrichaceae.g__Erysipelatoclostridium.s__Clostridium_innocuum	1	1	1	1	1	3.74734e-26	1	2.14017e-07	1.93001e-05	1	1	5.23529e-13	0.0261025	1.53319e-07	1	1	0.0122721	1	1	1	1
k__Bacteria.p__Firmicutes.c__Erysipelotrichia.o__Erysipelotrichales.f__Erysipelotrichaceae.g__Erysipelatoclostridium.s__Clostridium_spiroforme	1	1	1	1	1	0	1	1	1	1	1	1	1	1	0.0331916	1	1	1	1	1	1
k__Bacteria.p__Firmicutes.c__Erysipelotrichia.o__Erysipelotrichales.f__Erysipelotrichaceae.g__Erysipelatoclostridium.s__Erysipelatoclostridium_ramosum	1	1	1	1	1	5.48205e-16	1	6.58787e-08	6.20183e-05	1	1	6.48377e-09	0.00229071	2.04927e-07	1	1	0.00395858	1	1	0.0106333	1
k__Bacteria.p__Firmicutes.c__Erysipelotrichia.o__Erysipelotrichales.f__Erysipelotrichaceae.g__Faecalicoccus.s__Faecalicoccus_pleomorphus	1	1	0.00378334	1	1	0.00496156	1	1	1	1	1	1	1	1	1	1	1	1	1	1	1
k__Bacteria.p__Firmicutes.c__Erysipelotrichia.o__Erysipelotrichales.f__Erysipelotrichaceae.g__Faecalitalea.s__Faecalitalea_cylindroides	1	1	1	1	1	5.87254e-05	1	1	1	1	0.00672907	1	1	1	1	1	1	1	1	1	1
k__Bacteria.p__Firmicutes.c__Erysipelotrichia.o__Erysipelotrichales.f__Erysipelotrichaceae.g__Holdemanella.s__Holdemanella_biformis	1	1	1	1	1	9.43178e-11	1	0.00350025	1	1	1	1	1	1	1	1	1	1	1	1	1
k__Bacteria.p__Firmicutes.c__Erysipelotrichia.o__Erysipelotrichales.f__Erysipelotrichaceae.g__Holdemania.s__Holdemania_filiformis	1	1	1	1	1	0	1	1	1	1	1	1	1	0.0208578	1	1	1	0.0166002	1	1	1
k__Bacteria.p__Firmicutes.c__Erysipelotrichia.o__Erysipelotrichales.f__Erysipelotrichaceae.g__Massiliomicrobiota.s__Massiliomicrobiota_timonensis	1	1	1	1	1	3.51107e-08	1	1	1	1	1	1	1	1	1	1	1	1	1	1	1
k__Bacteria.p__Firmicutes.c__Erysipelotrichia.o__Erysipelotrichales.f__Erysipelotrichaceae.g__Solobacterium.s__Solobacterium_moorei	1	1	1	1	1	5.24662e-27	1	1	0.000104095	1	1	1.48039e-08	1	0.0404639	1	1	6.29823e-07	3.09485e-06	1	0.0115927	1
k__Bacteria.p__Firmicutes.c__Erysipelotrichia.o__Erysipelotrichales.f__Erysipelotrichaceae.g__Turicibacter.s__Turicibacter_sanguinis	1	1	1	1	1	3.08424e-28	1	0.0009043	1	1	1	1	1	1	1	1	1	1	1	1	1
k__Bacteria.p__Firmicutes.c__Firmicutes_unclassified.o__Firmicutes_unclassified.f__Firmicutes_unclassified.g__Firmicutes_unclassified.s__Firmicutes_bacterium_CAG_110	1	1	1	1	1	2.66116e-36	1	0.000165941	1	1	1	5.97588e-05	1	2.67981e-07	1	1	1	1	1	1	1
k__Bacteria.p__Firmicutes.c__Firmicutes_unclassified.o__Firmicutes_unclassified.f__Firmicutes_unclassified.g__Firmicutes_unclassified.s__Firmicutes_bacterium_CAG_145	1	1	1	1	1	3.74734e-26	1	1	1	1	1	0.018951	1	1	1	1	1	1	1	1	1
k__Bacteria.p__Firmicutes.c__Firmicutes_unclassified.o__Firmicutes_unclassified.f__Firmicutes_unclassified.g__Firmicutes_unclassified.s__Firmicutes_bacterium_CAG_170	1	1	1	1	1	0.000252781	1	1	1	1	1	9.79098e-05	1	0.000163339	1	1	1	1	1	1	1
k__Bacteria.p__Firmicutes.c__Firmicutes_unclassified.o__Firmicutes_unclassified.f__Firmicutes_unclassified.g__Firmicutes_unclassified.s__Firmicutes_bacterium_CAG_238	1	1	1	1	0.00766604	2.76263e-05	1	1	1	1	1	0.000602177	1	0.00244006	1	1	1	1	1	1	1
k__Bacteria.p__Firmicutes.c__Firmicutes_unclassified.o__Firmicutes_unclassified.f__Firmicutes_unclassified.g__Firmicutes_unclassified.s__Firmicutes_bacterium_CAG_424	1	1	1	1	1	1.33321e-05	1	1	1	1	1	0.0272854	1	1	1	1	1	1	1	1	1
k__Bacteria.p__Firmicutes.c__Firmicutes_unclassified.o__Firmicutes_unclassified.f__Firmicutes_unclassified.g__Firmicutes_unclassified.s__Firmicutes_bacterium_CAG_646	1	1	1	1	1	0.0222245	1	1	1	1	1	1	1	1	1	1	1	1	1	1	1
k__Bacteria.p__Firmicutes.c__Firmicutes_unclassified.o__Firmicutes_unclassified.f__Firmicutes_unclassified.g__Firmicutes_unclassified.s__Firmicutes_bacterium_CAG_83	1	1	1	1	1	0	1	0.00489936	1	1	1	1	1	2.31445e-05	1	1	1	1	0.0415346	1	1
k__Bacteria.p__Firmicutes.c__Firmicutes_unclassified.o__Firmicutes_unclassified.f__Firmicutes_unclassified.g__Firmicutes_unclassified.s__Firmicutes_bacterium_CAG_94	1	1	1	1	1	4.48192e-24	1	1	1	1	1	1	1	1	1	1	1	1	1	1	1
k__Bacteria.p__Firmicutes.c__Firmicutes_unclassified.o__Firmicutes_unclassified.f__Firmicutes_unclassified.g__Firmicutes_unclassified.s__Firmicutes_bacterium_CAG_95	1	1	1	1	1	1.7594e-31	1	1	0.0420642	1	1	2.83279e-07	1	5.04782e-05	1	1	1	1	1	1	1
k__Bacteria.p__Firmicutes.c__Limnochordia.o__Limnochordales.f__Limnochordaceae.g__Limnochorda.s__Limnochorda_pilosa	1	1	1	1	1	1	1	1	1	1	1	0.0316905	1	1	1	1	1	1	1	1	1
k__Bacteria.p__Firmicutes.c__Negativicutes.o__Acidaminococcales.f__Acidaminococcaceae.g__Acidaminococcus.s__Acidaminococcus_fermentans	1	1	1	1	1	1	1	1	1	1	1	1	0.0458209	1	1	1	1	1	1	1	1
k__Bacteria.p__Firmicutes.c__Negativicutes.o__Acidaminococcales.f__Acidaminococcaceae.g__Acidaminococcus.s__Acidaminococcus_intestini	1	1	1	1	1	2.5228e-19	1	1	1	1	1	1.09644e-05	1	1	1	1	1	1	1	1	1
k__Bacteria.p__Firmicutes.c__Negativicutes.o__Acidaminococcales.f__Acidaminococcaceae.g__Acidaminococcus.s__Acidaminococcus_sp_CAG_542	1	1	1	1	1	1	1	1	1	1	1	1	0.0210615	0.0457223	1	1	1	1	1	1	1
k__Bacteria.p__Firmicutes.c__Negativicutes.o__Acidaminococcales.f__Acidaminococcaceae.g__Phascolarctobacterium.s__Phascolarctobacterium_faecium	1	1	1	1	1	0	1	0.0153738	1	1	1	0.0329906	1	2.77304e-06	1	1	1	1	1	1	1
k__Bacteria.p__Firmicutes.c__Negativicutes.o__Acidaminococcales.f__Acidaminococcaceae.g__Phascolarctobacterium.s__Phascolarctobacterium_sp_CAG_266	1	1	1	1	1	0.000252781	1	1	0.00262093	1	1	0.0450809	1	1	1	1	1	1	1	1	1
k__Bacteria.p__Firmicutes.c__Negativicutes.o__Acidaminococcales.f__Acidaminococcaceae.g__Phascolarctobacterium.s__Phascolarctobacterium_succinatutens	1	1	1	1	1	1.55619e-07	1	1	1	1	1	1	1	1	1	1	1	1	1	1	1
k__Bacteria.p__Firmicutes.c__Negativicutes.o__Selenomonadales.f__Selenomonadaceae.g__Centipeda.s__Centipeda_periodontii	1	1	1	1	1	7.17049e-09	1	1	1	1	1	1	1	1	1	1	1	1	1	1	1
k__Bacteria.p__Firmicutes.c__Negativicutes.o__Selenomonadales.f__Selenomonadaceae.g__Megamonas.s__Megamonas_funiformis	1	1	1	1	1	0.00171554	1	1	1	1	1	0.0320629	1	1	1	1	1	1	1	1	1
k__Bacteria.p__Firmicutes.c__Negativicutes.o__Selenomonadales.f__Selenomonadaceae.g__Megamonas.s__Megamonas_funiformis_CAG_377	1	1	1	1	1	0.00197512	1	1	1	1	1	1	1	1	1	1	1	1	1	1	1
k__Bacteria.p__Firmicutes.c__Negativicutes.o__Selenomonadales.f__Selenomonadaceae.g__Megamonas.s__Megamonas_hypermegale	1	1	1	1	1	0.000561769	1	1	1	1	1	1	1	0.00466378	1	1	1	1	1	1	1
k__Bacteria.p__Firmicutes.c__Negativicutes.o__Selenomonadales.f__Selenomonadaceae.g__Mitsuokella.s__Mitsuokella_jalaludinii	1	1	1	1	1	0.0222245	1	1	1	1	1	1	1	1	1	1	1	1	1	1	1
k__Bacteria.p__Firmicutes.c__Negativicutes.o__Selenomonadales.f__Selenomonadaceae.g__Mitsuokella.s__Mitsuokella_multacida	1	1	1	1	1	0.0222245	1	1	1	1	1	0.0184524	1	1	1	1	1	1	1	1	1
k__Bacteria.p__Firmicutes.c__Negativicutes.o__Selenomonadales.f__Selenomonadaceae.g__Selenomonas.s__Selenomonas_artemidis	1	1	1	0.0118682	1	1.04511e-10	1	1	1	1	1	1	1	1	1	1	1	1	1	1	1
k__Bacteria.p__Firmicutes.c__Negativicutes.o__Selenomonadales.f__Selenomonadaceae.g__Selenomonas.s__Selenomonas_flueggei	1	1	1	1	1	7.54589e-23	1	1	1	1	1	1	1	1	1	1	1	1	1	1	1
k__Bacteria.p__Firmicutes.c__Negativicutes.o__Selenomonadales.f__Selenomonadaceae.g__Selenomonas.s__Selenomonas_infelix	1	1	1	1	1	1.40595e-14	1	1	1	1	1	1	1	1	1	1	1	1	1	1	1
k__Bacteria.p__Firmicutes.c__Negativicutes.o__Selenomonadales.f__Selenomonadaceae.g__Selenomonas.s__Selenomonas_noxia	1	1	1	0.0118682	1	1.04206e-24	1	1	1	1	1	1	1	3.7797e-06	1	1	1	1	1	1	1
k__Bacteria.p__Firmicutes.c__Negativicutes.o__Selenomonadales.f__Selenomonadaceae.g__Selenomonas.s__Selenomonas_sp_F0473	1	1	1	1	1	5.87307e-06	1	1	1	1	1	1	1	1	1	1	1	1	1	1	1
k__Bacteria.p__Firmicutes.c__Negativicutes.o__Selenomonadales.f__Selenomonadaceae.g__Selenomonas.s__Selenomonas_sp_FOBRC6	1	1	1	1	1	4.61196e-12	1	1	1	1	1	1	1	1	1	1	1	1	1	1	1
k__Bacteria.p__Firmicutes.c__Negativicutes.o__Selenomonadales.f__Selenomonadaceae.g__Selenomonas.s__Selenomonas_sp_oral_taxon_126	1	1	1	1	1	3.54487e-12	1	1	1	1	1	1	1	1	1	1	1	1	1	1	1
k__Bacteria.p__Firmicutes.c__Negativicutes.o__Selenomonadales.f__Selenomonadaceae.g__Selenomonas.s__Selenomonas_sp_oral_taxon_138	1	1	1	1	1	8.18167e-11	1	1	1	1	1	1	1	1	1	1	1	1	1	1	1
k__Bacteria.p__Firmicutes.c__Negativicutes.o__Selenomonadales.f__Selenomonadaceae.g__Selenomonas.s__Selenomonas_sp_oral_taxon_892	1	1	1	1	1	9.27224e-13	1	1	1	1	1	1	1	1	1	1	1	1	1	1	1
k__Bacteria.p__Firmicutes.c__Negativicutes.o__Selenomonadales.f__Selenomonadaceae.g__Selenomonas.s__Selenomonas_sp_oral_taxon_920	1	1	1	1	1	5.3492e-13	1	1	1	1	1	1	1	1	1	1	1	1	1	1	1
k__Bacteria.p__Firmicutes.c__Negativicutes.o__Selenomonadales.f__Selenomonadaceae.g__Selenomonas.s__Selenomonas_sputigena	1	1	1	1	1	5.30366e-23	1	1	1	1	1	1	1	0.0258154	1	1	1	0.0211254	1	1	1
k__Bacteria.p__Firmicutes.c__Negativicutes.o__Veillonellales.f__Veillonellaceae.g__Allisonella.s__Allisonella_histaminiformans	1	1	1	1	0.0291918	6.89405e-07	1	1	1	1	1	1	1	1	1	1	1	1	1	1	1
k__Bacteria.p__Firmicutes.c__Negativicutes.o__Veillonellales.f__Veillonellaceae.g__Anaeroglobus.s__Anaeroglobus_geminatus	1	1	1	1	1	0.00144909	1	1	0.0400679	1	1	1	1	0.00019349	1	1	1	1	1	1	1
k__Bacteria.p__Firmicutes.c__Negativicutes.o__Veillonellales.f__Veillonellaceae.g__Dialister.s__Dialister_invisus	1	1	1	1	1	3.36787e-06	1	0.0375228	1	1	0.0119132	1	1	2.63967e-05	1	1	1	1	1	1	1
k__Bacteria.p__Firmicutes.c__Negativicutes.o__Veillonellales.f__Veillonellaceae.g__Dialister.s__Dialister_micraerophilus	1	1	1	1	1	0.010503	1	1	1	1	1	1	1	1	1	1	1	1	1	1	1
k__Bacteria.p__Firmicutes.c__Negativicutes.o__Veillonellales.f__Veillonellaceae.g__Dialister.s__Dialister_pneumosintes	1	1	0.00958444	1	0.0291918	1.10092e-08	1	1	1	1	1	7.96505e-08	1	2.22499e-07	1	1	0.000114855	2.29606e-05	1	0.00845223	0.000193181
k__Bacteria.p__Firmicutes.c__Negativicutes.o__Veillonellales.f__Veillonellaceae.g__Dialister.s__Dialister_sp_CAG_357	1	1	1	1	1	8.04486e-09	1	0.02678	1	1	1	1	1	1.85762e-07	1	1	1	1	1	1	1
k__Bacteria.p__Firmicutes.c__Negativicutes.o__Veillonellales.f__Veillonellaceae.g__Megasphaera.s__Megasphaera_elsdenii	1	1	1	1	0.0150122	0.0222245	1	1	1	1	1	0.0138943	1	1	1	1	1	1	1	1	1
k__Bacteria.p__Firmicutes.c__Negativicutes.o__Veillonellales.f__Veillonellaceae.g__Megasphaera.s__Megasphaera_micronuciformis	1	1	1	1	1	1.34323e-23	1	1	0.00237013	1	1	0.0185391	1	2.38361e-18	1	1	1	1	1	1	1
k__Bacteria.p__Firmicutes.c__Negativicutes.o__Veillonellales.f__Veillonellaceae.g__Megasphaera.s__Megasphaera_sp_DISK_18	1	1	1	1	1	0.00496156	1	1	1	1	1	1	1	1	1	1	1	1	1	1	1
k__Bacteria.p__Firmicutes.c__Negativicutes.o__Veillonellales.f__Veillonellaceae.g__Megasphaera.s__Megasphaera_sp_MJR8396C	1	1	1	1	1	0.0222245	1	1	1	1	1	1	1	1	1	1	1	1	1	1	1
k__Bacteria.p__Firmicutes.c__Negativicutes.o__Veillonellales.f__Veillonellaceae.g__Veillonella.s__Veillonella_atypica	1	1	1	1	1	1.7434e-27	1	1	0.0144132	1	1	1	1	8.70524e-23	1	1	1	1	1	1	1
k__Bacteria.p__Firmicutes.c__Negativicutes.o__Veillonellales.f__Veillonellaceae.g__Veillonella.s__Veillonella_denticariosi	1	1	1	1	1	1	1	1	1	1	1	1	1	0.019917	1	1	1	1	1	1	1
k__Bacteria.p__Firmicutes.c__Negativicutes.o__Veillonellales.f__Veillonellaceae.g__Veillonella.s__Veillonella_dispar	1	1	0.0482626	1	1	1.76662e-37	1	1	1	1	1	1	1	2.46799e-21	1	1	1	1	1	1	1
k__Bacteria.p__Firmicutes.c__Negativicutes.o__Veillonellales.f__Veillonellaceae.g__Veillonella.s__Veillonella_infantium	1	1	1	1	1	8.39001e-39	1	1	1	1	1	1	1	1.49165e-22	1	1	1	1	1	1	1
k__Bacteria.p__Firmicutes.c__Negativicutes.o__Veillonellales.f__Veillonellaceae.g__Veillonella.s__Veillonella_parvula	0.0484356	1	1	0.000633642	0.00168807	0	1	1	0.00773196	1	1	1	1	3.55075e-25	1	1	1	1	1	1	1
k__Bacteria.p__Firmicutes.c__Negativicutes.o__Veillonellales.f__Veillonellaceae.g__Veillonella.s__Veillonella_rodentium	1	1	1	1	1	6.32927e-05	1	1	1	1	1	1	1	0.000798173	1	1	1	1	1	1	1
k__Bacteria.p__Firmicutes.c__Negativicutes.o__Veillonellales.f__Veillonellaceae.g__Veillonella.s__Veillonella_rogosae	1	1	1	1	1	3.36019e-22	1	1	1	1	1	1	1	3.47474e-08	1	1	1	1	1	1	1
k__Bacteria.p__Firmicutes.c__Negativicutes.o__Veillonellales.f__Veillonellaceae.g__Veillonella.s__Veillonella_sp_T11011_6	1	1	1	1	1	5.19957e-28	1	1	0.0352119	1	1	1	1	3.36353e-20	1	1	1	1	1	1	1
k__Bacteria.p__Firmicutes.c__Negativicutes.o__Veillonellales.f__Veillonellaceae.g__Veillonella.s__Veillonella_tobetsuensis	1	1	1	1	1	2.79786e-15	1	1	1	1	1	1	1	1.31797e-12	1	1	1	1	1	1	1
k__Bacteria.p__Firmicutes.c__Tissierellia.o__Tissierellales.f__Peptoniphilaceae.g__Anaerococcus.s__Anaerococcus_vaginalis	1	1	0.018084	1	1	0.0222245	1	0.0375228	1	1	1	1.04899e-05	1	1	1	1	1	1	1	1	1
k__Bacteria.p__Firmicutes.c__Tissierellia.o__Tissierellales.f__Peptoniphilaceae.g__Finegoldia.s__Finegoldia_magna	1	1	1	1	1	0.00496156	1	1	0.0477162	1	1	0.00632977	1	1	1	1	1	1	1	1	1
k__Bacteria.p__Firmicutes.c__Tissierellia.o__Tissierellales.f__Peptoniphilaceae.g__Parvimonas.s__Parvimonas_micra	1	1	0.00320793	0.0404394	0.0205024	6.86783e-33	1	1	0.00598248	1	1	9.62595e-06	1	1	1	0.0106557	3.45845e-08	1.55198e-07	1	1.05716e-05	1
k__Bacteria.p__Firmicutes.c__Tissierellia.o__Tissierellales.f__Peptoniphilaceae.g__Parvimonas.s__Parvimonas_sp_KA00067	1	1	1	1	1	1	1	1	1	1	1	0.0352743	1	1	1	1	1	1	1	1	1
k__Bacteria.p__Firmicutes.c__Tissierellia.o__Tissierellales.f__Peptoniphilaceae.g__Parvimonas.s__Parvimonas_sp_oral_taxon_110	1	1	1	1	1	2.88369e-11	1	1	1	1	1	1	1	1	1	1	1	1	1	1	1
k__Bacteria.p__Firmicutes.c__Tissierellia.o__Tissierellales.f__Peptoniphilaceae.g__Parvimonas.s__Parvimonas_sp_oral_taxon_393	1	1	1	1	1	5.87307e-06	1	1	1	1	1	1	1	1	1	1	1	1	1	1	1
k__Bacteria.p__Firmicutes.c__Tissierellia.o__Tissierellales.f__Peptoniphilaceae.g__Peptoniphilus.s__Peptoniphilus_harei	1	1	1	1	1	1	1	1	1	1	1	0.000525095	1	1	1	1	1	1	1	1	1
k__Bacteria.p__Firmicutes.c__Tissierellia.o__Tissierellales.f__Peptoniphilaceae.g__Peptoniphilus.s__Peptoniphilus_lacrimalis	1	1	1	1	1	1	1	1	1	1	1	0.0187005	1	1	1	1	1	1	1	1	1
k__Bacteria.p__Firmicutes.c__Tissierellia.o__Tissierellales.f__Peptoniphilaceae.g__Peptoniphilus.s__Peptoniphilus_sp_HMSC062D09	1	1	1	1	1	0.000252781	1	1	1	1	1	0.00632977	1	1	1	1	1	1	1	1	1
k__Bacteria.p__Firmicutes.c__Tissierellia.o__Tissierellia_unclassified.f__Tissierellia_unclassified.g__Tissierellia_unclassified.s__Bacteroides_coagulans	1	1	1	1	1	0.00496156	1	1	1	1	1	1	1	1	1	1	1	1	1	1	1
k__Bacteria.p__Fusobacteria.c__Fusobacteriia.o__Fusobacteriales.f__Fusobacteriaceae.g__Fusobacterium.s__Fusobacterium_gonidiaformans	1	1	1	1	1	1	1	1	1	1	1	0.0131511	1	1	1	1	1	1	1	1	1
k__Bacteria.p__Fusobacteria.c__Fusobacteriia.o__Fusobacteriales.f__Fusobacteriaceae.g__Fusobacterium.s__Fusobacterium_hwasookii	1	1	1	1	1	4.32127e-22	1	1	1	1	1	1	1	0.0167924	1	1	1	1	1	1	1
k__Bacteria.p__Fusobacteria.c__Fusobacteriia.o__Fusobacteriales.f__Fusobacteriaceae.g__Fusobacterium.s__Fusobacterium_nucleatum	1	1	0.00055315	1	1	0	1	1	0.00220725	1	1	0.00110352	1	3.51397e-11	1	1	0.00015216	4.03932e-05	1	0.0106333	0.000193181
k__Bacteria.p__Fusobacteria.c__Fusobacteriia.o__Fusobacteriales.f__Fusobacteriaceae.g__Fusobacterium.s__Fusobacterium_periodonticum	0.0484356	1	1	1	1	0	1	1	1	1	1	1	1	2.22499e-07	1	1	1	1	1	1	1
k__Bacteria.p__Fusobacteria.c__Fusobacteriia.o__Fusobacteriales.f__Fusobacteriaceae.g__Fusobacterium.s__Fusobacterium_sp_CAG_439	1	1	1	1	1	1	1	1	1	1	1	0.000448916	1	1	1	1	1	1	1	1	1
k__Bacteria.p__Fusobacteria.c__Fusobacteriia.o__Fusobacteriales.f__Fusobacteriaceae.g__Fusobacterium.s__Fusobacterium_sp_oral_taxon_370	1	1	1	1	1	7.81031e-10	1	1	1	1	1	1	1	0.0188016	1	1	1	0.0287988	1	1	1
k__Bacteria.p__Fusobacteria.c__Fusobacteriia.o__Fusobacteriales.f__Fusobacteriaceae.g__Fusobacterium.s__Fusobacterium_ulcerans	1	1	1	1	1	0.000252781	1	1	1	1	1	1	1	1	1	1	1	1	1	1	1
k__Bacteria.p__Fusobacteria.c__Fusobacteriia.o__Fusobacteriales.f__Fusobacteriaceae.g__Fusobacterium.s__Fusobacterium_varium	1	1	1	1	1	1	1	1	0.0353461	1	1	1	1	0.0301542	1	1	1	1	1	1	1
k__Bacteria.p__Fusobacteria.c__Fusobacteriia.o__Fusobacteriales.f__Leptotrichiaceae.g__Leptotrichia.s__Leptotrichia_buccalis	1	1	1	1	1	5.47973e-27	1	1	1	1	1	1	1	1	1	1	1	1	1	1	1
k__Bacteria.p__Fusobacteria.c__Fusobacteriia.o__Fusobacteriales.f__Leptotrichiaceae.g__Leptotrichia.s__Leptotrichia_goodfellowii	1	1	1	1	1	1.35027e-10	1	1	1	1	1	1	1	1	1	1	1	1	1	1	1
k__Bacteria.p__Fusobacteria.c__Fusobacteriia.o__Fusobacteriales.f__Leptotrichiaceae.g__Leptotrichia.s__Leptotrichia_hofstadii	1	1	1	0.0100058	1	0	1	1	1	1	1	1	1	0.0122944	1	1	1	1	1	1	1
k__Bacteria.p__Fusobacteria.c__Fusobacteriia.o__Fusobacteriales.f__Leptotrichiaceae.g__Leptotrichia.s__Leptotrichia_sp_oral_taxon_212	1	1	1	0.0404394	1	0	1	1	1	1	1	1	1	1	1	1	1	1	1	1	1
k__Bacteria.p__Fusobacteria.c__Fusobacteriia.o__Fusobacteriales.f__Leptotrichiaceae.g__Leptotrichia.s__Leptotrichia_sp_oral_taxon_215	1	1	1	1	1	0	1	1	1	1	1	1	1	1	1	1	1	1	1	1	1
k__Bacteria.p__Fusobacteria.c__Fusobacteriia.o__Fusobacteriales.f__Leptotrichiaceae.g__Leptotrichia.s__Leptotrichia_sp_oral_taxon_225	1	1	1	1	1	1.57223e-35	1	1	1	1	1	1	1	1	1	1	1	1	1	1	1
k__Bacteria.p__Fusobacteria.c__Fusobacteriia.o__Fusobacteriales.f__Leptotrichiaceae.g__Leptotrichia.s__Leptotrichia_sp_oral_taxon_498	1	1	1	1	1	1.01782e-13	1	1	1	1	1	1	1	1	1	1	1	1	1	1	1
k__Bacteria.p__Fusobacteria.c__Fusobacteriia.o__Fusobacteriales.f__Leptotrichiaceae.g__Leptotrichia.s__Leptotrichia_sp_oral_taxon_847	1	1	1	1	1	9.73973e-05	1	1	1	1	1	1	1	1	1	1	1	1	1	1	1
k__Bacteria.p__Fusobacteria.c__Fusobacteriia.o__Fusobacteriales.f__Leptotrichiaceae.g__Leptotrichia.s__Leptotrichia_sp_oral_taxon_879	1	1	1	0.0245936	1	8.60809e-34	1	1	1	1	1	1	1	1	1	1	1	1	1	1	1
k__Bacteria.p__Fusobacteria.c__Fusobacteriia.o__Fusobacteriales.f__Leptotrichiaceae.g__Leptotrichia.s__Leptotrichia_wadei	1	1	1	0.0118682	1	0	1	1	1	1	1	1	1	0.00144004	1	1	1	1	1	1	1
k__Bacteria.p__Fusobacteria.c__Fusobacteriia.o__Fusobacteriales.f__Leptotrichiaceae.g__Sneathia.s__Sneathia_amnii	1	1	1	1	1	0.0222245	1	1	1	1	1	1	1	1	1	1	1	1	1	1	1
k__Bacteria.p__Lentisphaerae.c__Lentisphaeria.o__Victivallales.f__Victivallaceae.g__Victivallis.s__Victivallis_vadensis	1	1	1	1	1	9.43178e-11	1	1	1	1	1	0.00155794	1	0.00290236	1	1	1	1	1	1	1
k__Bacteria.p__Proteobacteria.c__Alphaproteobacteria.o__Rhizobiales.f__Methylobacteriaceae.g__Methylorubrum.s__Methylorubrum_extorquens	1	0.032166	1	1	1	1	1	1	1	1	1	1	1	1	1	1	1	1	1	1	1
k__Bacteria.p__Proteobacteria.c__Alphaproteobacteria.o__Rhodospirillales.f__Acetobacteraceae.g__Roseomonas.s__Roseomonas_mucosa	1	0.032166	1	1	1	1	1	1	1	1	1	1	1	1	1	1	1	1	1	1	1
k__Bacteria.p__Proteobacteria.c__Betaproteobacteria.o__Burkholderiales.f__Burkholderiaceae.g__Lautropia.s__Lautropia_mirabilis	1	1	1	0.00718309	1	0	1	1	1	1	1	1	1	0.000300841	1	1	1	1	1	1	1
k__Bacteria.p__Proteobacteria.c__Betaproteobacteria.o__Burkholderiales.f__Comamonadaceae.g__Ottowia.s__Ottowia_sp_oral_taxon_894	1	1	1	1	1	9.0096e-09	1	1	1	1	1	1	1	1	1	1	1	1	1	1	1
k__Bacteria.p__Proteobacteria.c__Betaproteobacteria.o__Burkholderiales.f__Oxalobacteraceae.g__Oxalobacter.s__Oxalobacter_formigenes	1	1	1	1	1	5.48205e-16	1	1	1	1	1	1	1	0.000309871	1	1	1	1	1	1	1
k__Bacteria.p__Proteobacteria.c__Betaproteobacteria.o__Burkholderiales.f__Sutterellaceae.g__Parasutterella.s__Parasutterella_excrementihominis	1	1	1	1	1	0	1	1	1	1	1	1	1	0.00479152	1	1	1	1	1	1	1
k__Bacteria.p__Proteobacteria.c__Betaproteobacteria.o__Burkholderiales.f__Sutterellaceae.g__Sutterella.s__Sutterella_parvirubra	1	1	1	1	1	2.95175e-26	1	1	0.011214	1	1	1	1	1	1	1	1	1	1	1	1
k__Bacteria.p__Proteobacteria.c__Betaproteobacteria.o__Burkholderiales.f__Sutterellaceae.g__Turicimonas.s__Turicimonas_muris	1	1	1	1	1	0	0.0147788	1	1	1	1	1	1	0.0188016	1	1	1	1	1	1	1
k__Bacteria.p__Proteobacteria.c__Betaproteobacteria.o__Neisseriales.f__Neisseriaceae.g__Eikenella.s__Eikenella_corrodens	1	1	1	0.0317976	1	2.45046e-35	1	1	1	1	1	1	1	0.000128164	1	1	1	1	1	1	1
k__Bacteria.p__Proteobacteria.c__Betaproteobacteria.o__Neisseriales.f__Neisseriaceae.g__Eikenella.s__Eikenella_sp_NML130454	1	1	1	1	1	6.322e-11	1	1	1	1	1	1	1	1	1	1	1	1	1	1	1
k__Bacteria.p__Proteobacteria.c__Betaproteobacteria.o__Neisseriales.f__Neisseriaceae.g__Kingella.s__Kingella_denitrificans	1	1	1	1	1	1.72449e-11	1	1	1	1	1	1	1	1	1	1	1	1	1	1	1
k__Bacteria.p__Proteobacteria.c__Betaproteobacteria.o__Neisseriales.f__Neisseriaceae.g__Kingella.s__Kingella_kingae	1	1	1	1	1	0.0111308	1	1	1	1	1	1	1	1	1	1	1	1	1	1	1
k__Bacteria.p__Proteobacteria.c__Betaproteobacteria.o__Neisseriales.f__Neisseriaceae.g__Kingella.s__Kingella_oralis	1	1	1	0.00587288	1	1.45509e-34	1	1	1	1	1	1	1	1	1	1	1	1	1	1	1
k__Bacteria.p__Proteobacteria.c__Betaproteobacteria.o__Neisseriales.f__Neisseriaceae.g__Morococcus.s__Morococcus_cerebrosus	1	1	1	1	1	0.000294562	1	1	1	1	1	1	1	0.0457223	1	1	1	1	1	1	1
k__Bacteria.p__Proteobacteria.c__Betaproteobacteria.o__Neisseriales.f__Neisseriaceae.g__Neisseria.s__Neisseria_bacilliformis	1	1	1	0.0324286	1	4.92304e-07	1	1	1	1	1	1	1	1	1	1	1	1	1	1	1
k__Bacteria.p__Proteobacteria.c__Betaproteobacteria.o__Neisseriales.f__Neisseriaceae.g__Neisseria.s__Neisseria_cinerea	1	1	1	1	1	1.72449e-11	1	1	1	1	1	1	1	1	1	1	1	1	1	1	1
k__Bacteria.p__Proteobacteria.c__Betaproteobacteria.o__Neisseriales.f__Neisseriaceae.g__Neisseria.s__Neisseria_elongata	1	1	1	0.0404394	1	7e-45	1	1	1	1	1	1	1	0.0188016	1	1	1	1	1	1	1
k__Bacteria.p__Proteobacteria.c__Betaproteobacteria.o__Neisseriales.f__Neisseriaceae.g__Neisseria.s__Neisseria_flavescens	0.0484356	1	1	0.0404394	1	0	1	1	1	1	1	1	1	3.9745e-06	1	1	1	1	1	1	1
k__Bacteria.p__Proteobacteria.c__Betaproteobacteria.o__Neisseriales.f__Neisseriaceae.g__Neisseria.s__Neisseria_gonorrhoeae	1	1	1	1	1	0.00063524	1	1	1	1	1	1	1	1	1	1	1	1	1	1	1
k__Bacteria.p__Proteobacteria.c__Betaproteobacteria.o__Neisseriales.f__Neisseriaceae.g__Neisseria.s__Neisseria_lactamica	1	1	1	1	1	0.00909824	1	1	1	1	1	1	1	1	1	1	1	1	1	1	1
k__Bacteria.p__Proteobacteria.c__Betaproteobacteria.o__Neisseriales.f__Neisseriaceae.g__Neisseria.s__Neisseria_macacae	1	1	1	1	1	9.32267e-20	1	1	1	1	1	1	1	1	1	1	1	1	1	1	1
k__Bacteria.p__Proteobacteria.c__Betaproteobacteria.o__Neisseriales.f__Neisseriaceae.g__Neisseria.s__Neisseria_meningitidis	1	1	1	1	1	0.00496156	1	1	1	1	1	1	1	1	1	1	1	1	1	1	1
k__Bacteria.p__Proteobacteria.c__Betaproteobacteria.o__Neisseriales.f__Neisseriaceae.g__Neisseria.s__Neisseria_mucosa	1	1	1	0.0404394	1	3.5915e-28	1	1	1	1	1	1	1	0.00288531	1	1	1	1	1	1	1
k__Bacteria.p__Proteobacteria.c__Betaproteobacteria.o__Neisseriales.f__Neisseriaceae.g__Neisseria.s__Neisseria_perflava	1	1	1	1	1	3.77022e-06	1	1	1	1	1	1	1	1	1	1	1	1	1	1	1
k__Bacteria.p__Proteobacteria.c__Betaproteobacteria.o__Neisseriales.f__Neisseriaceae.g__Neisseria.s__Neisseria_sicca	0.0484356	1	1	0.00187546	1	0	1	1	1	1	1	1	1	0.000159528	1	1	1	1	1	1	1
k__Bacteria.p__Proteobacteria.c__Betaproteobacteria.o__Neisseriales.f__Neisseriaceae.g__Neisseria.s__Neisseria_sp_HMSC064E01	1	1	1	1	1	3.29655e-14	1	1	1	1	1	1	1	1	1	1	1	1	1	1	1
k__Bacteria.p__Proteobacteria.c__Betaproteobacteria.o__Neisseriales.f__Neisseriaceae.g__Neisseria.s__Neisseria_sp_oral_taxon_014	1	1	1	1	1	8.53507e-22	1	1	1	1	1	1	1	1	1	1	1	1	1	1	1
k__Bacteria.p__Proteobacteria.c__Betaproteobacteria.o__Neisseriales.f__Neisseriaceae.g__Neisseria.s__Neisseria_subflava	0.0484356	1	1	1	1	8.4926e-41	1	1	1	1	1	1	1	9.78591e-05	1	1	1	1	1	1	1
k__Bacteria.p__Proteobacteria.c__Betaproteobacteria.o__Neisseriales.f__Neisseriaceae.g__Simonsiella.s__Simonsiella_muelleri	1	1	1	1	1	0.000183923	1	1	1	1	1	1	1	1	1	1	1	1	1	1	1
k__Bacteria.p__Proteobacteria.c__Deltaproteobacteria.o__Desulfobacterales.f__Desulfobulbaceae.g__Desulfobulbus.s__Desulfobulbus_oralis	1	1	1	0.000684084	1	1	1	1	1	1	1	1	1	1	1	1	1	1	1	1	1
k__Bacteria.p__Proteobacteria.c__Deltaproteobacteria.o__Desulfovibrionales.f__Desulfomicrobiaceae.g__Desulfomicrobium.s__Desulfomicrobium_orale	1	1	1	0.0115011	1	1	1	1	1	1	1	1	1	1	1	1	1	1	1	1	1
k__Bacteria.p__Proteobacteria.c__Deltaproteobacteria.o__Desulfovibrionales.f__Desulfovibrionaceae.g__Bilophila.s__Bilophila_wadsworthia	1	1	1	1	1	0	1	1	0.00274021	1	1	1	1	1.52479e-07	1	1	1	1	1	1	1
k__Bacteria.p__Proteobacteria.c__Deltaproteobacteria.o__Desulfovibrionales.f__Desulfovibrionaceae.g__Desulfovibrio.s__Desulfovibrio_fairfieldensis	1	1	1	1	1	0.000252781	1	1	1	1	1	1	1	1	1	1	1	1	1	1	1
k__Bacteria.p__Proteobacteria.c__Deltaproteobacteria.o__Desulfovibrionales.f__Desulfovibrionaceae.g__Desulfovibrio.s__Desulfovibrio_piger	1	1	1	1	1	4.11106e-10	1	1	1	1	1	1	1	1	1	1	1	1	1	1	1
k__Bacteria.p__Proteobacteria.c__Deltaproteobacteria.o__Desulfovibrionales.f__Desulfovibrionaceae.g__Desulfovibrionaceae_unclassified.s__Desulfovibrionaceae_bacterium	1	1	1	1	1	3.07157e-06	1	1	1	1	1	1	1	1	1	1	1	1	1	1	1
k__Bacteria.p__Proteobacteria.c__Epsilonproteobacteria.o__Campylobacterales.f__Campylobacteraceae.g__Campylobacter.s__Campylobacter_concisus	1	1	1	1	1	0	1	1	1	1	1	1	1	2.20917e-14	1	1	1	1	1	1	1
k__Bacteria.p__Proteobacteria.c__Epsilonproteobacteria.o__Campylobacterales.f__Campylobacteraceae.g__Campylobacter.s__Campylobacter_curvus	1	1	1	1	1	0.000273938	1	1	1	1	1	1	1	1	1	1	1	1	1	1	1
k__Bacteria.p__Proteobacteria.c__Epsilonproteobacteria.o__Campylobacterales.f__Campylobacteraceae.g__Campylobacter.s__Campylobacter_gracilis	1	1	1	1	1	4.99214e-25	1	1	1	1	1	1	1	1.34428e-10	1	1	1	1	1	1	1
k__Bacteria.p__Proteobacteria.c__Epsilonproteobacteria.o__Campylobacterales.f__Campylobacteraceae.g__Campylobacter.s__Campylobacter_hominis	1	1	1	1	1	3.51107e-08	1	1	1	1	1	1	1	1	1	1	1	1	1	1	1
k__Bacteria.p__Proteobacteria.c__Epsilonproteobacteria.o__Campylobacterales.f__Campylobacteraceae.g__Campylobacter.s__Campylobacter_mucosalis	1	1	1	1	1	2.503e-20	1	1	1	1	1	1	1	1	1	1	1	1	1	1	1
k__Bacteria.p__Proteobacteria.c__Epsilonproteobacteria.o__Campylobacterales.f__Campylobacteraceae.g__Campylobacter.s__Campylobacter_rectus	1	1	1	0.0349319	1	7.68934e-14	1	1	1	1	1	1	1	1	1	1	1	1	1	1	1
k__Bacteria.p__Proteobacteria.c__Epsilonproteobacteria.o__Campylobacterales.f__Campylobacteraceae.g__Campylobacter.s__Campylobacter_showae	1	1	1	1	1	0	1	1	1	1	1	1	1	5.17165e-06	1	1	1	1	1	1	1
k__Bacteria.p__Proteobacteria.c__Epsilonproteobacteria.o__Campylobacterales.f__Campylobacteraceae.g__Campylobacter.s__Campylobacter_ureolyticus	1	1	1	1	1	0.00111603	1	1	1	1	1	1	1	1	1	1	1	1	1	1	1
k__Bacteria.p__Proteobacteria.c__Gammaproteobacteria.o__Aeromonadales.f__Succinivibrionaceae.g__Anaerobiospirillum.s__Anaerobiospirillum_thomasii	1	1	1	1	1	1	1	1	1	1	1	0.00215557	1	1	1	1	1	1	1	1	1
k__Bacteria.p__Proteobacteria.c__Gammaproteobacteria.o__Aeromonadales.f__Succinivibrionaceae.g__Succinatimonas.s__Succinatimonas_hippei	1	1	1	1	1	1	1	1	1	1	1	0.0247126	1	1	1	1	1	1	1	1	1
k__Bacteria.p__Proteobacteria.c__Gammaproteobacteria.o__Cardiobacteriales.f__Cardiobacteriaceae.g__Cardiobacterium.s__Cardiobacterium_hominis	1	1	1	0.0137748	1	1.00625e-37	1	1	1	1	1	1	1	1	1	1	1	1	1	1	1
k__Bacteria.p__Proteobacteria.c__Gammaproteobacteria.o__Cardiobacteriales.f__Cardiobacteriaceae.g__Cardiobacterium.s__Cardiobacterium_valvarum	1	1	1	0.00187546	1	1.22554e-30	1	1	1	1	1	1	1	1	1	1	1	1	1	1	1
k__Bacteria.p__Proteobacteria.c__Gammaproteobacteria.o__Enterobacterales.f__Enterobacteriaceae.g__Citrobacter.s__Citrobacter_braakii	1	1	1	1	1	1	1	1	1	1	0.0282714	1	1	1	1	1	1	1	1	1	1
k__Bacteria.p__Proteobacteria.c__Gammaproteobacteria.o__Enterobacterales.f__Enterobacteriaceae.g__Citrobacter.s__Citrobacter_youngae	1	1	1	1	1	0.0222245	1	1	1	1	1	1	1	1	1	1	1	1	1	1	1
k__Bacteria.p__Proteobacteria.c__Gammaproteobacteria.o__Enterobacterales.f__Enterobacteriaceae.g__Enterobacter.s__Enterobacter_cloacae_complex	1	1	1	1	1	0.0222245	1	1	1	1	1	1	1	1	1	1	1	1	1	1	1
k__Bacteria.p__Proteobacteria.c__Gammaproteobacteria.o__Enterobacterales.f__Enterobacteriaceae.g__Escherichia.s__Escherichia_coli	1	1	1	1	1	1e-45	1	0.0227528	1.43657e-06	1	0.0450352	0.0113102	1	1	1	1	1	1	1	1	1
k__Bacteria.p__Proteobacteria.c__Gammaproteobacteria.o__Enterobacterales.f__Enterobacteriaceae.g__Klebsiella.s__Klebsiella_aerogenes	1	1	1	1	1	1	1	1	0.0445205	1	1	0.0315945	1	1	1	1	1	1	1	1	1
k__Bacteria.p__Proteobacteria.c__Gammaproteobacteria.o__Enterobacterales.f__Enterobacteriaceae.g__Klebsiella.s__Klebsiella_oxytoca	1	1	1	1	1	1	1	1	1	1	1	1	1	0.041117	1	1	1	1	1	1	1
k__Bacteria.p__Proteobacteria.c__Gammaproteobacteria.o__Enterobacterales.f__Enterobacteriaceae.g__Klebsiella.s__Klebsiella_pneumoniae	1	1	1	1	1	4.11106e-10	1	0.00921925	1.58922e-05	1	1	1	1	0.0016499	1	1	1	1	1	1	1
k__Bacteria.p__Proteobacteria.c__Gammaproteobacteria.o__Enterobacterales.f__Enterobacteriaceae.g__Klebsiella.s__Klebsiella_quasipneumoniae	1	1	1	1	1	0.000252781	1	0.0422147	0.000305716	1	1	1	1	0.0013823	1	1	1	1	1	1	1
k__Bacteria.p__Proteobacteria.c__Gammaproteobacteria.o__Enterobacterales.f__Enterobacteriaceae.g__Klebsiella.s__Klebsiella_variicola	1	1	1	1	1	1.33321e-05	1	0.0200856	0.000267232	1	1	1	1	0.0152821	1	1	1	1	1	1	1
k__Bacteria.p__Proteobacteria.c__Gammaproteobacteria.o__Enterobacterales.f__Enterobacteriaceae.g__Raoultella.s__Raoultella_ornithinolytica	1	1	1	1	1	1	1	1	1	1	1	1	1	0.00678711	1	1	1	1	1	1	1
k__Bacteria.p__Proteobacteria.c__Gammaproteobacteria.o__Enterobacterales.f__Morganellaceae.g__Morganella.s__Morganella_morganii	1	1	1	1	0.0291918	1	1	1	1	1	1	0.0147348	1	1	1	1	1	1	1	1	1
k__Bacteria.p__Proteobacteria.c__Gammaproteobacteria.o__Pasteurellales.f__Pasteurellaceae.g__Aggregatibacter.s__Aggregatibacter_aphrophilus	1	1	1	1	1	1.86359e-23	1	1	1	1	1	1	1	0.0188016	1	1	1	1	1	1	1
k__Bacteria.p__Proteobacteria.c__Gammaproteobacteria.o__Pasteurellales.f__Pasteurellaceae.g__Aggregatibacter.s__Aggregatibacter_segnis	1	1	1	1	1	7.524e-42	1	1	1	1	1	0.0120298	1	1.38866e-10	1	1	1	1	1	1	1
k__Bacteria.p__Proteobacteria.c__Gammaproteobacteria.o__Pasteurellales.f__Pasteurellaceae.g__Aggregatibacter.s__Aggregatibacter_sp_oral_taxon_458	1	1	1	1	1	2.175e-42	1	1	1	1	1	1	1	1.36298e-06	1	1	1	1	1	1	1
k__Bacteria.p__Proteobacteria.c__Gammaproteobacteria.o__Pasteurellales.f__Pasteurellaceae.g__Haemophilus.s__Haemophilus_aegyptius	1	1	1	1	1	0.0302225	1	1	1	1	1	1	1	1	1	1	1	1	1	1	1
k__Bacteria.p__Proteobacteria.c__Gammaproteobacteria.o__Pasteurellales.f__Pasteurellaceae.g__Haemophilus.s__Haemophilus_haemolyticus	1	1	1	1	1	0	1	1	1	1	1	1	1	6.79804e-06	1	1	1	1	1	1	1
k__Bacteria.p__Proteobacteria.c__Gammaproteobacteria.o__Pasteurellales.f__Pasteurellaceae.g__Haemophilus.s__Haemophilus_influenzae	1	1	1	1	1	1.85583e-08	1	1	1	1	1	1	1	1	1	1	1	1	1	1	1
k__Bacteria.p__Proteobacteria.c__Gammaproteobacteria.o__Pasteurellales.f__Pasteurellaceae.g__Haemophilus.s__Haemophilus_parahaemolyticus	1	1	1	1	1	1.28928e-16	1	1	1	1	1	1	1	2.66835e-07	1	1	1	1	1	1	1
k__Bacteria.p__Proteobacteria.c__Gammaproteobacteria.o__Pasteurellales.f__Pasteurellaceae.g__Haemophilus.s__Haemophilus_parainfluenzae	1	1	1	0.0175216	1	0	1	1	1	1	1	1	0.00258611	1.9587e-17	1	1	1	1	1	1	1
k__Bacteria.p__Proteobacteria.c__Gammaproteobacteria.o__Pasteurellales.f__Pasteurellaceae.g__Haemophilus.s__Haemophilus_paraphrohaemolyticus	1	1	1	1	1	1.06995e-18	1	1	1	1	1	1	1	8.75068e-05	1	1	1	1	1	1	1
k__Bacteria.p__Proteobacteria.c__Gammaproteobacteria.o__Pasteurellales.f__Pasteurellaceae.g__Haemophilus.s__Haemophilus_pittmaniae	1	1	1	1	1	1.73594e-05	1	1	1	1	1	1	1	1	1	1	1	1	1	1	1
k__Bacteria.p__Proteobacteria.c__Gammaproteobacteria.o__Pasteurellales.f__Pasteurellaceae.g__Haemophilus.s__Haemophilus_quentini	1	1	1	1	1	4.05929e-36	1	1	1	1	1	1	1	0.00288531	1	1	1	1	1	1	1
k__Bacteria.p__Proteobacteria.c__Gammaproteobacteria.o__Pasteurellales.f__Pasteurellaceae.g__Haemophilus.s__Haemophilus_sp_C1	1	1	1	1	1	0.0372737	1	1	1	1	1	1	1	1	1	1	1	1	1	1	1
k__Bacteria.p__Proteobacteria.c__Gammaproteobacteria.o__Pasteurellales.f__Pasteurellaceae.g__Haemophilus.s__Haemophilus_sp_HMSC71H05	1	1	1	1	1	1	1	1	1	1	1	1	1	0.0275834	1	1	1	1	1	1	1
k__Bacteria.p__Proteobacteria.c__Gammaproteobacteria.o__Pasteurellales.f__Pasteurellaceae.g__Haemophilus.s__Haemophilus_sputorum	0.0484356	1	1	1	1	5.58481e-30	1	1	1	1	1	1	1	0.000260826	1	1	1	1	1	1	1
k__Bacteria.p__Proteobacteria.c__Proteobacteria_unclassified.o__Proteobacteria_unclassified.f__Proteobacteria_unclassified.g__Proteobacteria_unclassified.s__Proteobacteria_bacterium_CAG_139	1	1	1	1	1	0	1	1	1	1	1	1	1	0.0208578	1	1	1	1	1	1	1
k__Bacteria.p__Spirochaetes.c__Spirochaetia.o__Brachyspirales.f__Brachyspiraceae.g__Brachyspira.s__Brachyspira_sp_CAG_700	1	1	1	1	1	0.0222245	1	1	1	1	1	0.0423518	1	1	1	1	1	1	1	1	1
k__Bacteria.p__Spirochaetes.c__Spirochaetia.o__Spirochaetales.f__Spirochaetaceae.g__Treponema.s__Treponema_denticola	1	1	1	0.000228107	1	2.22053e-11	1	1	1	1	1	1	1	1	1	1	1	1	1	1	1
k__Bacteria.p__Spirochaetes.c__Spirochaetia.o__Spirochaetales.f__Spirochaetaceae.g__Treponema.s__Treponema_lecithinolyticum	1	1	1	0.0115011	1	5.62269e-09	1	1	1	1	1	1	1	1	1	1	1	1	1	1	1
k__Bacteria.p__Spirochaetes.c__Spirochaetia.o__Spirochaetales.f__Spirochaetaceae.g__Treponema.s__Treponema_maltophilum	1	1	1	0.0184596	1	1.27813e-09	1	1	1	1	1	1	1	1	1	1	1	1	1	1	1
k__Bacteria.p__Spirochaetes.c__Spirochaetia.o__Spirochaetales.f__Spirochaetaceae.g__Treponema.s__Treponema_medium	1	1	1	1	1	2.47948e-15	1	1	1	1	1	1	1	1	1	1	1	1	1	1	1
k__Bacteria.p__Spirochaetes.c__Spirochaetia.o__Spirochaetales.f__Spirochaetaceae.g__Treponema.s__Treponema_socranskii	1	1	1	0.0115011	1	8.87364e-19	1	1	1	1	1	1	1	1	1	1	1	1	1	1	1
k__Bacteria.p__Spirochaetes.c__Spirochaetia.o__Spirochaetales.f__Spirochaetaceae.g__Treponema.s__Treponema_sp_OMZ_838	1	1	1	1	1	2.80133e-17	1	1	1	1	1	1	1	1	1	1	1	1	1	1	1
k__Bacteria.p__Spirochaetes.c__Spirochaetia.o__Spirochaetales.f__Spirochaetaceae.g__Treponema.s__Treponema_vincentii	1	1	1	1	1	2.35117e-08	1	1	1	1	1	1	1	1	1	1	1	1	1	1	1
k__Bacteria.p__Synergistetes.c__Synergistia.o__Synergistales.f__Synergistaceae.g__Cloacibacillus.s__Cloacibacillus_evryensis	1	1	1	1	1	1.55619e-07	1	1	1	1	1	1	1	1	1	1	0.00809103	1	1	1	1
k__Bacteria.p__Synergistetes.c__Synergistia.o__Synergistales.f__Synergistaceae.g__Cloacibacillus.s__Cloacibacillus_porcorum	1	1	1	1	1	1	1	1	1	1	1	1	1	0.000515843	1	1	1	1	1	1	1
k__Bacteria.p__Synergistetes.c__Synergistia.o__Synergistales.f__Synergistaceae.g__Fretibacterium.s__Fretibacterium_fastidiosum	1	1	1	6.40846e-07	1	0.0184037	1	1	1	1	1	1	1	1	1	1	0.000277038	0.0211254	1	1	1
k__Bacteria.p__Synergistetes.c__Synergistia.o__Synergistales.f__Synergistaceae.g__Pyramidobacter.s__Pyramidobacter_piscolens	1	1	1	1	1	0.0222245	1	1	1	1	1	1	1	1	1	1	1	1	1	1	1
k__Bacteria.p__Verrucomicrobia.c__Verrucomicrobiae.o__Verrucomicrobiales.f__Akkermansiaceae.g__Akkermansia.s__Akkermansia_muciniphila	1	1	1	1	0.00766604	0	1	0.00139541	0.00978476	1	1	0.000194841	1	1	1	1	1	1	1	1	1
