# Supplementary material for: Host phenotype classification from human microbiome data is mainly driven by the presence of microbial taxa
Source: PLoS Comput Biol. 2022 Apr 21;18(4):e1010066. doi: 10.1371/journal.pcbi.1010066 (PMC9064115; doi:10.1371/journal.pcbi.1010066)
Supplement: S7 Table — (XLSX) [file pcbi.1010066.s007.xlsx]

## Sheet: Sheet1
tax_level	FAMILY		GENUS		ORDER		SPECIES
level	Abundance	Presence/absence	Abundance	Presence/absence	Abundance	Presence/absence	Abundance	Presence/absence
Castro-NallarE_2015 (schizophrenia)	3	0	3	0	3	0	9	0
ChngKR_2016 (AD)	1	1	3	2	2	2	5	2
FengQ_2015 (CRC)	8	5	24	13	15	8	24	17
GhensiP_2019 (peri-implantitis)	22	15	36	30	30	21	77	64
GhensiP_2019_m (mucositis)	0	0	0	0	0	0	0	0
GuptaA_2019 (CRC)	4	3	26	16	15	7	44	40
HanniganGD_2017 (CRC)	0	0	0	0	0	0	0	0
Heitz-BuschartA_2016 (T1D)	0	0	3	2	1	0	3	1
IjazUZ_2017 (IBD)	10	10	51	48	22	17	86	83
JieZ_2017 (ACVD)	17	11	51	33	30	20	128	107
KarlssonFH_2013 (T2D)	0	0	0	0	1	0	3	2
KosticAD_2015 (T1D)	0	0	6	4	1	1	17	6
LiJ_2017 (hypertension)	0	0	0	0	0	0	0	0
NielsenHB_2014 (IBD)	19	18	78	66	29	29	204	176
QinJ_2012 (T2D)	2	1	25	9	7	2	29	14
QinN_2014 (cirrhosis)	23	17	83	64	42	30	247	215
RaymondF_2016 (cephalosporins)	6	1	13	4	6	1	23	13
ThomasAM_2018a (CRC)	1	0	0	0	1	0	0	0
ThomasAM_2018b (CRC)	3	2	2	2	4	4	3	3
VogtmannE_2016 (CRC)	1	1	1	0	1	1	0	0
WirbelJ_2018 (CRC)	6	5	25	18	9	6	37	30
YachidaS_2019 (CRC)	8	4	20	11	15	6	28	23
YeZ_2018 (BD)	0	0	0	0	0	0	1	0
YuJ_2015 (CRC)	2	3	11	5	3	3	13	9
ZellerG_2014 (CRC)	7	1	2	3	5	1	3	4
	Abundance	Presence/absence	Thr = 0.0001	Thr = 0.001	Thr = 0.01	Thr = 0.1
JieZ_2017 (ACVD)	128	107	107	105	75	45
ChngKR_2016 (AD)	5	2	2	2	1	1
YeZ_2018 (BD)	1	0	0	0	0	0
RaymondF_2016 (cephalosporins)	23	13	12	10	10	2
QinN_2014 (cirrhosis)	247	215	215	201	148	90
FengQ_2015 (CRC)	24	17	17	21	14	1
GuptaA_2019 (CRC)	44	40	40	40	43	25
HanniganGD_2017 (CRC)	0	0	0	0	0	0
ThomasAM_2018a (CRC)	0	0	0	0	0	0
ThomasAM_2018b (CRC)	3	3	3	3	2	0
VogtmannE_2016 (CRC)	0	0	0	0	0	0
WirbelJ_2018 (CRC)	37	30	30	26	12	1
YachidaS_2019 (CRC)	28	23	23	18	14	1
YuJ_2015 (CRC)	13	9	10	11	8	2
ZellerG_2014 (CRC)	3	4	4	5	6	7
LiJ_2017 (hypertension)	0	0	0	0	0	0
IjazUZ_2017 (IBD)	86	83	83	82	84	66
NielsenHB_2014 (IBD)	204	176	176	165	132	85
GhensiP_2019_m (mucositis)	0	0	0	0	0	0
GhensiP_2019 (peri-implantitis)	77	64	64	66	70	46
Castro-NallarE_2015 (schizophrenia)	9	0	0	0	0	0
Heitz-BuschartA_2016 (T1D)	3	1	1	2	1	0
KosticAD_2015 (T1D)	17	6	6	6	5	9
KarlssonFH_2013 (T2D)	3	2	2	2	6	0
QinJ_2012 (T2D)	29	14	14	13	12	3
