# Supplementary material for: Host phenotype classification from human microbiome data is mainly driven by the presence of microbial taxa
Source: PLoS Comput Biol. 2022 Apr 21;18(4):e1010066. doi: 10.1371/journal.pcbi.1010066 (PMC9064115; doi:10.1371/journal.pcbi.1010066)
Supplement: S8 Table — (XLSX) [file pcbi.1010066.s008.xlsx]

## Sheet: Sheet1
	abundance	presence/absence
Singh_2015 (EDD)	78	72
Schubert_2014 (CDI)	97	87
Schubert_2014 (non-CDI)	92	85
Vincent_2013 (CDI)	10	13
Youngster_2014 (CDI)	72	69
Goodrich_2014 (OB)	18	0
Turnbaugh_2009 (OB)	23	15
Zupancic_2012 (OB)	0	0
Ross_2015 (OB)	0	0
Zhu_2013 (OB)	16	6
Baxter_2016 (CRC)	13	8
Zeller_2014 (CRC)	11	2
Wang_2012 (CRC)	1	0
Chen_2012 (CRC)	0	0
Gevers_2014 (IBD)	19	1
Morgan_2012 (IBD)	18	11
Papa_2012 (IBD)	16	15
Willing_2010 (IBD)	2	2
Noguera-Julian_2016 (HIV)	45	25
Dinh_2015 (HIV)	0	0
Lozupone_2013 (HIV)	32	16
Son_2015 (ASD)	0	0
Kang_2013 (ASD)	0	0
Alkanani_2015 (T1D)	0	0
Mejia-Leon_2014 (T1D)	0	0
Zhu_2013 (NASH)	43	17
Scher_2013 (ART)	0	0
Zhang_2013 (LIV)	1	1
Scheperjans_2015 (PAR)	2	0
Wong_2013 (NASH)	1	0
