# Supplementary material for: Host phenotype classification from human microbiome data is mainly driven by the presence of microbial taxa
Source: PLoS Comput Biol. 2022 Apr 21;18(4):e1010066. doi: 10.1371/journal.pcbi.1010066 (PMC9064115; doi:10.1371/journal.pcbi.1010066)
Supplement: S9 Table — Comparison in terms of AUC, F1, precision, recall, in addition to number of statistically significant taxa (q< = 0.05), between the results obtained classifying on the abundances matrix and the classification made on the presence/absence boolean matrix at different taxonomic levels (only at species level). (XLSX) [file pcbi.1010066.s009.xlsx]

## Sheet: Sheet1
AUC
Dataset	Abundance	Presence/absence	Thr=0.0001	Thr=0.001	Thr=0.01	Thr=0.1
JieZ_2017	0.8	0.77	0.77	0.77	0.77	0.79
NielsenHB_2014	0.9	0.91	0.91	0.91	0.9	0.9
QinN_2014	0.92	0.92	0.92	0.92	0.92	0.9
F1
Dataset	Abundance	Presence/absence	Thr=0.0001	Thr=0.001	Thr=0.01	Thr=0.1
JieZ_2017	0.72	0.7	0.7	0.7	0.69	0.7
NielsenHB_2014	0.81	0.82	0.82	0.82	0.82	0.82
QinN_2014	0.85	0.86	0.86	0.86	0.84	0.83
Precision
Dataset	Abundance	Presence/absence	Thr=0.0001	Thr=0.001	Thr=0.01	Thr=0.1
JieZ_2017	0.73	0.71	0.71	0.71	0.7	0.71
NielsenHB_2014	0.81	0.82	0.82	0.82	0.83	0.82
QinN_2014	0.86	0.87	0.87	0.87	0.86	0.84
Recall
Dataset	Abundance	Presence/absence	Thr=0.0001	Thr=0.001	Thr=0.01	Thr=0.1
JieZ_2017	0.73	0.7	0.7	0.7	0.7	0.71
NielsenHB_2014	0.81	0.82	0.82	0.82	0.82	0.82
QinN_2014	0.85	0.86	0.86	0.86	0.85	0.83
	N species
Dataset	Abundance	Presence/Absence	Thr=0.0001	Thr=0.001	Thr=0.01	Thr=0.1
QinN_2014	84	81	81	81	80	69
JieZ_2017	48	48	48	48	40	32
NielsenHB_2014	78	73	72	72	70	53
