# Supplementary material for: Host phenotype classification from human microbiome data is mainly driven by the presence of microbial taxa
Source: PLoS Comput Biol. 2022 Apr 21;18(4):e1010066. doi: 10.1371/journal.pcbi.1010066 (PMC9064115; doi:10.1371/journal.pcbi.1010066)
Supplement: S10 Table — Comparison in terms of AUC between the results obtained classifying at different taxonomic resolution levels. The results are obtained using the RF classifier on the relative abundances matrixes. (XLSX) [file pcbi.1010066.s010.xlsx]

## Sheet: Sheet1
	AUC SPECIES	AUC GENUS	pvalue SPECIES vs GENUS	AUC FAMILY	pvalue SPECIES vs FAMILY	AUC ORDER	pvalue SPECIES vs ORDER
JieZ_2017 (ACVD)	0.83	0.83	0.24	0.84	0.74	0.83	0.82
ChngKR_2016 (AD)	0.89	0.89	0.89	0.88	0.69	0.89	0.54
YeZ_2018 (BD)	0.72	0.72	0.09	0.56	0.05	0.72	0.12
RaymondF_2016 (cephalosporins)	0.83	0.83	0.31	0.81	0.7	0.83	0.11
QinN_2014 (cirrhosis)	0.94	0.94	0.9	0.92	0.06	0.94	0.03
FengQ_2015 (CRC)	0.92	0.92	0.6	0.88	0.22	0.92	0.04
GuptaA_2019 (CRC)	0.94	0.94	0.51	0.91	0.35	0.94	0.03
HanniganGD_2017 (CRC)	0.62	0.62	0.58	0.55	0.39	0.62	0.39
ThomasAM_2018a (CRC)	0.69	0.69	0.47	0.74	0.41	0.69	0.49
ThomasAM_2018b (CRC)	0.84	0.84	0.78	0.81	0.61	0.84	0.56
VogtmannE_2016 (CRC)	0.64	0.64	0.67	0.65	0.8	0.64	0.83
WirbelJ_2018 (CRC)	0.92	0.92	0.14	0.8	0.01	0.92	0.01
YachidaS_2019 (CRC)	0.73	0.73	0	0.69	0.03	0.73	0.02
YuJ_2015 (CRC)	0.86	0.86	0.8	0.82	0.14	0.86	0.16
ZellerG_2014 (CRC)	0.85	0.85	0.45	0.81	0.26	0.85	0.29
LiJ_2017 (hypertension)	0.56	0.56	0.32	0.51	0.22	0.56	0.24
IjazUZ_2017 (IBD)	0.99	0.99	0.64	0.94	0.04	0.99	0.03
NielsenHB_2014 (IBD)	0.92	0.92	0.11	0.87	0	0.92	0
GhensiP_2019_m (mucositis)	0.69	0.69	0.96	0.69	0.86	0.69	0.95
GhensiP_2019 (peri-implantitis)	0.93	0.93	0.76	0.93	0.88	0.93	0.77
Castro-NallarE_2015 (schizophrenia)	0.91	0.91	0.74	0.93	0.55	0.91	0.37
Heitz-BuschartA_2016 (T1D)	0.92	0.92	0.64	0.87	0.2	0.92	0.03
KosticAD_2015 (T1D)	0.97	0.97	0.02	0.77	0	0.97	0
KarlssonFH_2013 (T2D)	0.78	0.78	0.01	0.61	0.01	0.78	0
QinJ_2012 (T2D)	0.75	0.75	0.17	0.71	0.06	0.75	0.02
