# Supplementary material for: Host phenotype classification from human microbiome data is mainly driven by the presence of microbial taxa
Source: PLoS Comput Biol. 2022 Apr 21;18(4):e1010066. doi: 10.1371/journal.pcbi.1010066 (PMC9064115; doi:10.1371/journal.pcbi.1010066)
Supplement: S11 Table — Comparison in terms of AUC, F1, precision, recall between the results obtained classifying on the abundances matrix and the classification made on the presence/absence boolean matrix at different taxonomic levels (species, genus, etc). (XLSX) [file pcbi.1010066.s011.xlsx]

## Sheet: Sheet1
level	species
metrics	auc		f1		precision		recall
boolean	Abundance	Presence/absence	Abundance	Presence/absence	Abundance	Presence/absence	Abundance	Presence/absence
Dataset name
Castro-NallarE_2015	0.91	0.91	0.75	0.71	0.77	0.72	0.79	0.76
ChngKR_2016	0.89	0.87	0.79	0.74	0.82	0.76	0.8	0.74
FengQ_2015	0.92	0.93	0.84	0.86	0.85	0.88	0.84	0.87
GhensiP_2019	0.93	0.9	0.85	0.83	0.89	0.87	0.85	0.83
GhensiP_2019_m	0.69	0.72	0.68	0.66	0.71	0.71	0.69	0.67
GuptaA_2019	0.94	0.91	0.84	0.77	0.88	0.82	0.85	0.79
HMP_2012	1	1	1	1	1	1	1	1
HanniganGD_2017	0.62	0.57	0.54	0.54	0.57	0.57	0.57	0.56
Heitz-BuschartA_2016	0.92	0.93	0.83	0.84	0.87	0.88	0.84	0.85
IjazUZ_2017	0.99	0.99	0.94	0.95	0.95	0.96	0.94	0.95
JieZ_2017	0.83	0.84	0.75	0.76	0.75	0.77	0.75	0.76
KarlssonFH_2013	0.78	0.8	0.71	0.74	0.74	0.77	0.71	0.75
KosticAD_2015	0.97	0.98	0.92	0.96	0.94	0.97	0.93	0.96
LiJ_2017	0.56	0.54	0.62	0.62	0.6	0.61	0.68	0.67
NielsenHB_2014	0.92	0.92	0.84	0.82	0.85	0.83	0.84	0.82
QinJ_2012	0.75	0.76	0.67	0.7	0.68	0.71	0.67	0.7
QinN_2014	0.94	0.94	0.86	0.85	0.87	0.86	0.86	0.85
RaymondF_2016	0.83	0.77	0.67	0.65	0.7	0.69	0.69	0.67
ThomasAM_2018a	0.69	0.66	0.64	0.63	0.67	0.66	0.66	0.66
ThomasAM_2018b	0.84	0.86	0.72	0.77	0.77	0.83	0.73	0.79
VogtmannE_2016	0.64	0.64	0.59	0.59	0.62	0.62	0.6	0.6
WirbelJ_2018	0.92	0.91	0.83	0.83	0.85	0.86	0.83	0.83
YachidaS_2019	0.73	0.73	0.66	0.67	0.67	0.68	0.67	0.67
YeZ_2018	0.72	0.79	0.66	0.77	0.65	0.78	0.71	0.79
YuJ_2015	0.86	0.85	0.76	0.77	0.79	0.8	0.77	0.77
ZellerG_2014	0.85	0.83	0.81	0.76	0.84	0.82	0.82	0.78
level	genus
metrics	auc		f1		precision		recall		test auc
boolean	Abundance	Presence/absence	Abundance	Presence/absence	Abundance	Presence/absence	Abundance	Presence/absence	P-value Abundance vs Presence/absence
Dataset name
Castro-NallarE_2015	0.92	0.84	0.79	0.67	0.81	0.68	0.82	0.71	0.25
ChngKR_2016	0.9	0.88	0.81	0.83	0.84	0.86	0.82	0.83	0.66
FengQ_2015	0.9	0.91	0.83	0.82	0.85	0.85	0.83	0.82	0.59
GhensiP_2019	0.92	0.9	0.87	0.85	0.9	0.89	0.87	0.85	0.18
GhensiP_2019_m	0.69	0.69	0.68	0.64	0.71	0.69	0.7	0.64	0.9
GuptaA_2019	0.93	0.94	0.82	0.81	0.85	0.86	0.82	0.82	0.73
HMP_2012	1	1	1	1	1	1	1	1	0.45
HanniganGD_2017	0.58	0.47	0.57	0.48	0.59	0.48	0.59	0.51	0.24
Heitz-BuschartA_2016	0.94	0.94	0.85	0.81	0.88	0.85	0.86	0.83	0.78
IjazUZ_2017	0.99	0.97	0.93	0.93	0.95	0.94	0.94	0.93	0.28
JieZ_2017	0.85	0.81	0.76	0.72	0.77	0.74	0.76	0.72	0.08
KarlssonFH_2013	0.65	0.65	0.58	0.6	0.6	0.62	0.6	0.61	0.97
KosticAD_2015	0.87	0.92	0.86	0.86	0.88	0.88	0.88	0.86	0.14
LiJ_2017	0.53	0.54	0.61	0.62	0.59	0.61	0.65	0.64	0.77
NielsenHB_2014	0.91	0.9	0.83	0.82	0.84	0.82	0.83	0.82	0.54
QinJ_2012	0.73	0.74	0.65	0.67	0.66	0.68	0.65	0.67	0.65
QinN_2014	0.94	0.91	0.87	0.82	0.88	0.84	0.87	0.83	0.07
RaymondF_2016	0.8	0.76	0.64	0.65	0.68	0.69	0.66	0.67	0.39
ThomasAM_2018a	0.65	0.61	0.6	0.53	0.62	0.55	0.62	0.55	0.65
ThomasAM_2018b	0.82	0.83	0.76	0.79	0.81	0.86	0.77	0.81	0.86
VogtmannE_2016	0.65	0.64	0.58	0.57	0.6	0.59	0.59	0.58	0.78
WirbelJ_2018	0.89	0.9	0.78	0.8	0.81	0.83	0.79	0.81	0.62
YachidaS_2019	0.68	0.7	0.63	0.63	0.64	0.64	0.63	0.63	0.24
YeZ_2018	0.61	0.7	0.61	0.66	0.6	0.68	0.66	0.68	0.21
YuJ_2015	0.86	0.86	0.75	0.76	0.77	0.8	0.75	0.77	0.75
ZellerG_2014	0.83	0.83	0.77	0.73	0.8	0.76	0.78	0.74	0.97
level	family
metrics	auc		f1		precision		recall		test auc
boolean	Abundance	Presence/absence	Abundance	Presence/absence	Abundance	Presence/absence	Abundance	Presence/absence	P-value Abundance vs Presence/absence
Dataset name
Castro-NallarE_2015	0.93	0.82	0.81	0.65	0.83	0.65	0.84	0.71	0.12
ChngKR_2016	0.88	0.87	0.79	0.8	0.83	0.85	0.8	0.81	0.92
FengQ_2015	0.88	0.9	0.8	0.82	0.82	0.85	0.8	0.82	0.39
GhensiP_2019	0.93	0.91	0.87	0.85	0.9	0.89	0.87	0.85	0.41
GhensiP_2019_m	0.69	0.7	0.68	0.69	0.7	0.74	0.69	0.7	0.76
GuptaA_2019	0.91	0.87	0.79	0.77	0.82	0.81	0.8	0.78	0.42
HMP_2012	1	1	1	1	1	1	1	1	0.32
HanniganGD_2017	0.55	0.48	0.53	0.48	0.55	0.49	0.55	0.51	0.46
Heitz-BuschartA_2016	0.87	0.83	0.8	0.74	0.84	0.77	0.81	0.75	0.48
IjazUZ_2017	0.94	0.9	0.84	0.84	0.87	0.86	0.85	0.84	0.24
JieZ_2017	0.84	0.78	0.75	0.72	0.76	0.73	0.75	0.72	0.01
KarlssonFH_2013	0.61	0.62	0.6	0.58	0.63	0.6	0.62	0.59	0.89
KosticAD_2015	0.77	0.82	0.78	0.74	0.79	0.77	0.8	0.74	0.26
LiJ_2017	0.51	0.58	0.58	0.63	0.56	0.64	0.63	0.64	0.18
NielsenHB_2014	0.87	0.85	0.82	0.77	0.82	0.78	0.82	0.77	0.11
QinJ_2012	0.71	0.65	0.65	0.6	0.66	0.61	0.65	0.6	0.04
QinN_2014	0.92	0.88	0.83	0.8	0.84	0.82	0.83	0.8	0.05
RaymondF_2016	0.81	0.76	0.69	0.64	0.73	0.68	0.7	0.66	0.26
ThomasAM_2018a	0.74	0.68	0.72	0.6	0.76	0.64	0.74	0.62	0.48
ThomasAM_2018b	0.81	0.86	0.76	0.78	0.81	0.83	0.77	0.79	0.23
VogtmannE_2016	0.65	0.61	0.6	0.61	0.62	0.65	0.61	0.63	0.46
WirbelJ_2018	0.8	0.84	0.74	0.74	0.78	0.78	0.75	0.75	0.16
YachidaS_2019	0.69	0.67	0.63	0.63	0.64	0.63	0.63	0.63	0.25
YeZ_2018	0.56	0.6	0.56	0.59	0.55	0.62	0.61	0.6	0.62
YuJ_2015	0.82	0.85	0.74	0.77	0.76	0.79	0.74	0.77	0.3
ZellerG_2014	0.81	0.79	0.74	0.72	0.76	0.75	0.75	0.73	0.49
level	order
metrics	auc		f1		precision		recall		test auc
boolean	Abundance	Presence/absence	Abundance	Presence/absence	Abundance	Presence/absence	Abundance	Presence/absence	P-value Abundance vs Presence/absence
Dataset name
Castro-NallarE_2015	0.94	0.82	0.83	0.63	0.84	0.63	0.85	0.69	0.1
ChngKR_2016	0.87	0.84	0.77	0.75	0.81	0.79	0.78	0.76	0.52
FengQ_2015	0.83	0.86	0.73	0.77	0.76	0.8	0.74	0.77	0.28
GhensiP_2019	0.93	0.91	0.87	0.84	0.9	0.89	0.87	0.84	0.39
GhensiP_2019_m	0.7	0.68	0.69	0.65	0.71	0.7	0.71	0.65	0.72
GuptaA_2019	0.79	0.79	0.68	0.7	0.72	0.73	0.7	0.72	0.99
HMP_2012	1	1	1	1	1	1	1	1	0.42
HanniganGD_2017	0.54	0.4	0.54	0.43	0.56	0.43	0.57	0.46	0.13
Heitz-BuschartA_2016	0.77	0.77	0.71	0.66	0.76	0.7	0.73	0.68	0.98
IjazUZ_2017	0.93	0.88	0.84	0.8	0.87	0.83	0.85	0.81	0.15
JieZ_2017	0.83	0.76	0.75	0.71	0.76	0.72	0.75	0.71	0.01
KarlssonFH_2013	0.5	0.57	0.49	0.55	0.5	0.57	0.51	0.56	0.33
KosticAD_2015	0.75	0.77	0.74	0.74	0.74	0.76	0.76	0.74	0.71
LiJ_2017	0.51	0.58	0.57	0.59	0.55	0.62	0.6	0.59	0.15
NielsenHB_2014	0.85	0.81	0.79	0.75	0.8	0.76	0.79	0.75	0.07
QinJ_2012	0.68	0.6	0.64	0.58	0.65	0.59	0.64	0.58	0.02
QinN_2014	0.91	0.87	0.83	0.8	0.84	0.82	0.84	0.8	0.05
RaymondF_2016	0.75	0.76	0.6	0.62	0.63	0.66	0.62	0.64	0.81
ThomasAM_2018a	0.74	0.65	0.7	0.57	0.73	0.61	0.71	0.6	0.35
ThomasAM_2018b	0.81	0.85	0.74	0.74	0.78	0.8	0.75	0.75	0.41
VogtmannE_2016	0.62	0.65	0.56	0.61	0.58	0.63	0.58	0.62	0.69
WirbelJ_2018	0.79	0.81	0.74	0.74	0.79	0.78	0.75	0.75	0.5
YachidaS_2019	0.68	0.68	0.63	0.62	0.64	0.63	0.63	0.62	0.89
YeZ_2018	0.59	0.63	0.6	0.59	0.6	0.63	0.63	0.59	0.61
YuJ_2015	0.82	0.84	0.72	0.74	0.75	0.77	0.73	0.74	0.48
ZellerG_2014	0.81	0.79	0.77	0.69	0.79	0.72	0.77	0.7	0.44
