# Supplementary material for: Host phenotype classification from human microbiome data is mainly driven by the presence of microbial taxa
Source: PLoS Comput Biol. 2022 Apr 21;18(4):e1010066. doi: 10.1371/journal.pcbi.1010066 (PMC9064115; doi:10.1371/journal.pcbi.1010066)
Supplement: S12 Table — Comparison in terms of AUC obtained classifying thresholding the dataset at different levels and at different taxonomic levels. (XLSX) [file pcbi.1010066.s012.xlsx]

## Sheet: Sheet1
Species
	Abundance	Presence/absence	Thr = 0.1	Thr = 0.01	Thr = 0.001	Thr = 0.0001
ZellerG_2014 (CRC)	0.8	0.76	0.84	0.81	0.75	0.76
YuJ_2015 (CRC)	0.87	0.84	0.82	0.82	0.84	0.84
YachidaS_2019 (CRC)	0.7	0.69	0.64	0.68	0.69	0.69
WirbelJ_2018 (CRC)	0.88	0.89	0.78	0.85	0.9	0.89
VogtmannE_2016 (CRC)	0.78	0.79	0.68	0.73	0.79	0.79
ThomasAM_2018b (CRC)	0.82	0.84	0.67	0.74	0.86	0.84
ThomasAM_2018a (CRC)	0.73	0.75	0.79	0.69	0.72	0.74
HanniganGD_2017 (CRC)	0.5	0.51	0.56	0.54	0.52	0.52
GuptaA_2019 (CRC)	0.8	0.79	0.8	0.78	0.8	0.79
FengQ_2015 (CRC)	0.84	0.81	0.72	0.81	0.81	0.81
Genus
	Abundance	Presence/absence	Thr = 0.1	Thr = 0.01	Thr = 0.001	Thr = 0.0001
ZellerG_2014 (CRC)	0.8	0.73	0.83	0.79	0.75	0.74
YuJ_2015 (CRC)	0.86	0.86	0.81	0.82	0.84	0.86
YachidaS_2019 (CRC)	0.7	0.68	0.63	0.65	0.68	0.68
WirbelJ_2018 (CRC)	0.83	0.84	0.71	0.8	0.84	0.84
VogtmannE_2016 (CRC)	0.73	0.71	0.64	0.69	0.69	0.71
ThomasAM_2018b (CRC)	0.83	0.82	0.65	0.79	0.84	0.82
ThomasAM_2018a (CRC)	0.78	0.79	0.8	0.74	0.79	0.79
HanniganGD_2017 (CRC)	0.61	0.61	0.62	0.64	0.61	0.61
GuptaA_2019 (CRC)	0.87	0.68	0.83	0.76	0.67	0.68
FengQ_2015 (CRC)	0.82	0.77	0.68	0.78	0.81	0.77
Family
	Abundance	Presence/absence	Thr = 0.1	Thr = 0.01	Thr = 0.001	Thr = 0.0001
ZellerG_2014 (CRC)	0.8	0.76	0.84	0.81	0.75	0.76
YuJ_2015 (CRC)	0.87	0.84	0.82	0.82	0.84	0.84
YachidaS_2019 (CRC)	0.7	0.69	0.64	0.68	0.69	0.69
WirbelJ_2018 (CRC)	0.88	0.89	0.78	0.85	0.9	0.89
VogtmannE_2016 (CRC)	0.78	0.79	0.68	0.73	0.79	0.79
ThomasAM_2018b (CRC)	0.82	0.84	0.67	0.74	0.86	0.84
ThomasAM_2018a (CRC)	0.73	0.75	0.79	0.69	0.72	0.74
HanniganGD_2017 (CRC)	0.5	0.51	0.56	0.54	0.52	0.52
GuptaA_2019 (CRC)	0.8	0.79	0.8	0.78	0.8	0.79
FengQ_2015 (CRC)	0.84	0.81	0.72	0.81	0.81	0.81
Order
	Abundance	Presence/absence	Thr = 0.1	Thr = 0.01	Thr = 0.001	Thr = 0.0001
ZellerG_2014 (CRC)	0.8	0.76	0.84	0.81	0.75	0.76
YuJ_2015 (CRC)	0.87	0.84	0.82	0.82	0.84	0.84
YachidaS_2019 (CRC)	0.7	0.69	0.64	0.68	0.69	0.69
WirbelJ_2018 (CRC)	0.88	0.89	0.78	0.85	0.9	0.89
VogtmannE_2016 (CRC)	0.78	0.79	0.68	0.73	0.79	0.79
ThomasAM_2018b (CRC)	0.82	0.84	0.67	0.74	0.86	0.84
ThomasAM_2018a (CRC)	0.73	0.75	0.79	0.69	0.72	0.74
HanniganGD_2017 (CRC)	0.5	0.51	0.56	0.54	0.52	0.52
GuptaA_2019 (CRC)	0.8	0.79	0.8	0.78	0.8	0.79
FengQ_2015 (CRC)	0.84	0.81	0.72	0.81	0.81	0.81
