# Supplementary material for: Host phenotype classification from human microbiome data is mainly driven by the presence of microbial taxa
Source: PLoS Comput Biol. 2022 Apr 21;18(4):e1010066. doi: 10.1371/journal.pcbi.1010066 (PMC9064115; doi:10.1371/journal.pcbi.1010066)
Supplement: S13 Table — (XLSX) [file pcbi.1010066.s013.xlsx]

## Sheet: Sheet1
learner	Random forest								enet								lasso								lsvm								svm
metrics	auc		f1		precision		recall		auc		f1		precision		recall		auc		f1		precision		recall		auc		f1		precision		recall		auc		f1		precision		recall
level	Abundance	Presence/absence	Abundance	Presence/absence	Abundance	Presence/absence	Abundance	Presence/absence	Abundance	Presence/absence	Abundance	Presence/absence	Abundance	Presence/absence	Abundance	Presence/absence	Abundance	Presence/absence	Abundance	Presence/absence	Abundance	Presence/absence	Abundance	Presence/absence	Abundance	Presence/absence	Abundance	Presence/absence	Abundance	Presence/absence	Abundance	Presence/absence	Abundance	Presence/absence	Abundance	Presence/absence	Abundance	Presence/absence	Abundance	Presence/absence
Dataset name
Castro-NallarE_2015 (schizophrenia)	0.91125	0.91125	0.753167	0.707667	0.768333	0.722917	0.79	0.75625	0.88	0.890625	0.699833	0.688	0.700833	0.698333	0.75625	0.73875	0.8125	0.895625	0.5915	0.700667	0.585	0.71625	0.66875	0.7475	0.725	0.8725	0.665333	0.714667	0.669583	0.726667	0.71125	0.75125	0.49625	0.6725	0.470167	0.645	0.464583	0.635	0.5125	0.71375
ChngKR_2016 (AD)	0.893333	0.870104	0.791194	0.735487	0.817429	0.764418	0.796071	0.74375	0.813229	0.875938	0.711766	0.779208	0.750048	0.807633	0.721786	0.785179	0.8225	0.823646	0.722484	0.725728	0.758452	0.757764	0.731696	0.734018	0.917917	0.917292	0.820422	0.83501	0.854488	0.866036	0.825714	0.839821	0.88026	0.869375	0.786126	0.804937	0.820869	0.82316	0.798214	0.820714
FengQ_2015 (CRC)	0.915548	0.930155	0.836645	0.864612	0.853855	0.880767	0.840674	0.867758	0.775946	0.902935	0.657311	0.823806	0.691002	0.848831	0.681689	0.828402	0.684696	0.901744	0.595889	0.832212	0.626452	0.85443	0.630174	0.83603	0.79328	0.91225	0.686846	0.823982	0.71842	0.849272	0.702182	0.827636	0.767214	0.906167	0.657419	0.823202	0.6959	0.850045	0.676561	0.827303
GhensiP_2019 (peri-implantitis)	0.931125	0.897458	0.851871	0.831564	0.8901	0.873643	0.853512	0.832202	0.896083	0.856542	0.779844	0.765441	0.796352	0.792814	0.796131	0.77619	0.894708	0.852458	0.759588	0.777622	0.776981	0.809553	0.787202	0.785833	0.873417	0.84575	0.758716	0.726538	0.777123	0.744842	0.78	0.747083	0.904208	0.908042	0.81468	0.806525	0.838053	0.837525	0.825833	0.817024
GhensiP_2019_m (mucositis)	0.69375	0.718	0.678223	0.663247	0.709975	0.712358	0.691548	0.667738	0.605812	0.709125	0.57409	0.647055	0.500963	0.626533	0.677262	0.699524	0.554063	0.687688	0.577373	0.654579	0.499844	0.637756	0.686667	0.703571	0.604125	0.54075	0.604734	0.57942	0.541366	0.500724	0.701071	0.690833	0.475	0.506375	0.591334	0.581358	0.517157	0.504136	0.698095	0.69
GuptaA_2019 (CRC)	0.944444	0.911111	0.84253	0.774333	0.878833	0.819383	0.85	0.7855	0.958889	0.886667	0.817077	0.795143	0.866908	0.841383	0.832167	0.805167	0.919444	0.859167	0.827774	0.750583	0.8703	0.804217	0.837167	0.762833	0.978889	0.929722	0.88506	0.815244	0.917175	0.85635	0.892167	0.8265	0.714722	0.166944	0.710964	0.389012	0.709	0.321983	0.764833	0.534667
HMP_2012 (oralcavity)	0.999918	0.999975	0.99815	0.997264	0.99825	0.997439	0.998131	0.997238	1	0.999984	0.996522	0.998594	0.996679	0.998669	0.996528	0.998579	0.999968	0.999976	0.995385	0.997886	0.995571	0.997988	0.995447	0.997868	1	0.999992	0.996614	0.998159	0.996762	0.998258	0.996618	0.99814	1	1	0.998202	0.999823	0.998264	0.999833	0.998222	0.999821
HanniganGD_2017 (CRC)	0.618472	0.565694	0.539429	0.540256	0.568417	0.567292	0.5705	0.557917	0.479444	0.460694	0.330786	0.436357	0.25135	0.427308	0.486917	0.491333	0.483333	0.442222	0.335155	0.378315	0.254525	0.3386	0.493333	0.47125	0.432431	0.541597	0.370202	0.551399	0.351433	0.583892	0.43675	0.57725	0.447708	0.540903	0.353857	0.512869	0.285842	0.524558	0.49825	0.555333
Heitz-BuschartA_2016 (T1D)	0.924167	0.932222	0.830589	0.839595	0.870708	0.8785	0.8415	0.851	0.782639	0.882778	0.651577	0.752643	0.6639	0.803258	0.70975	0.774583	0.591944	0.874097	0.460839	0.720286	0.420392	0.775933	0.578333	0.745167	0.919722	0.919722	0.862744	0.873417	0.887792	0.9068	0.872333	0.880333	0.874444	0.756667	0.83606	0.784446	0.865583	0.7904	0.8525	0.823083
IjazUZ_2017 (IBD)	0.989167	0.993333	0.939122	0.95238	0.948746	0.959628	0.939958	0.95275	0.976833	0.993417	0.948204	0.951683	0.956657	0.959562	0.949028	0.952792	0.983333	0.99675	0.939181	0.954952	0.949016	0.962947	0.940306	0.956264	0.97575	0.995292	0.953305	0.972176	0.960511	0.976449	0.953736	0.972611	0.973042	0.812708	0.935254	0.859276	0.947439	0.84865	0.936083	0.887097
JieZ_2017 (ACVD)	0.83308	0.836132	0.747427	0.758387	0.754906	0.766154	0.74787	0.758724	0.800358	0.848304	0.718253	0.753508	0.725375	0.759678	0.719848	0.754436	0.768338	0.847408	0.698158	0.754332	0.704365	0.760408	0.700867	0.755219	0.776368	0.818727	0.698543	0.72653	0.705394	0.733652	0.700862	0.728727	0.800549	0.821931	0.706747	0.734628	0.719841	0.740439	0.707986	0.736411
KarlssonFH_2013 (T2D)	0.781917	0.7965	0.705533	0.742233	0.736378	0.77399	0.712929	0.748485	0.630875	0.765917	0.51537	0.694576	0.54553	0.722219	0.554899	0.703636	0.659125	0.712125	0.483956	0.637597	0.515622	0.677541	0.555404	0.649646	0.684125	0.7725	0.594978	0.680273	0.612646	0.708187	0.614192	0.689899	0.624833	0.732833	0.519859	0.662203	0.533762	0.673162	0.561818	0.69101
KosticAD_2015 (T1D)	0.965046	0.984653	0.92407	0.956626	0.936083	0.965011	0.930755	0.957713	0.887106	0.972662	0.850278	0.969206	0.858535	0.974269	0.864604	0.969758	0.733472	0.963356	0.695526	0.947004	0.664438	0.953715	0.768703	0.949018	0.951875	0.987106	0.902043	0.974541	0.917407	0.979396	0.90875	0.975924	0.942731	0.981782	0.897729	0.967995	0.913326	0.97316	0.904977	0.969071
LiJ_2017 (hypertension)	0.562867	0.536506	0.6216	0.62146	0.602853	0.610576	0.678617	0.673315	0.601793	0.512007	0.59568	0.589449	0.538471	0.523035	0.69124	0.691989	0.603554	0.473085	0.602533	0.581009	0.552529	0.503925	0.693716	0.690196	0.472403	0.472406	0.587603	0.588849	0.505768	0.507642	0.706278	0.707683	0.480185	0.504783	0.584533	0.587143	0.502044	0.50939	0.701502	0.701914
NielsenHB_2014 (IBD)	0.919408	0.920102	0.842325	0.821968	0.848032	0.827636	0.843684	0.824362	0.913046	0.915942	0.813043	0.833555	0.827419	0.839948	0.820316	0.836336	0.888254	0.897574	0.791757	0.816332	0.810368	0.823015	0.801822	0.820066	0.912709	0.929674	0.829509	0.849143	0.838528	0.854073	0.833684	0.850711	0.917743	0.943826	0.845581	0.870492	0.852465	0.875063	0.848388	0.871197
QinJ_2012 (T2D)	0.750348	0.764579	0.672488	0.700683	0.679906	0.707125	0.674891	0.702357	0.684913	0.746309	0.624768	0.670135	0.635192	0.677501	0.629492	0.6725	0.675367	0.728886	0.626157	0.649947	0.633955	0.656857	0.629647	0.65258	0.66376	0.742379	0.60744	0.672175	0.617152	0.682379	0.612529	0.675731	0.564951	0.774028	0.530581	0.699776	0.511995	0.707897	0.594101	0.701975
QinN_2014 (cirrhosis)	0.942034	0.93894	0.863713	0.848544	0.872439	0.861734	0.864476	0.849748	0.868111	0.948424	0.79331	0.861882	0.803254	0.874318	0.79478	0.863091	0.85128	0.934091	0.769155	0.847455	0.781861	0.860858	0.771493	0.848719	0.879216	0.94526	0.821288	0.877026	0.829751	0.88584	0.82241	0.877847	0.886332	0.954714	0.810449	0.88515	0.822026	0.893487	0.812184	0.885814
RaymondF_2016 (cephalosporins)	0.830729	0.767535	0.669266	0.649016	0.703113	0.688345	0.685833	0.669167	0.763229	0.71276	0.682325	0.641983	0.712107	0.68022	0.693958	0.664167	0.833264	0.737396	0.7475	0.685061	0.780411	0.737744	0.755833	0.706042	0.734479	0.646042	0.658277	0.54968	0.685149	0.578881	0.669583	0.574792	0.51217	0.566285	0.485808	0.531846	0.466679	0.526702	0.566042	0.607292
ThomasAM_2018a (CRC)	0.687361	0.655972	0.639518	0.629488	0.673542	0.655967	0.662583	0.65575	0.601667	0.620486	0.578673	0.550119	0.613658	0.573158	0.621083	0.58825	0.551667	0.63	0.560917		0.582142		0.613167		0.605556	0.414167	0.574905	0.403881	0.59985	0.372742	0.623167	0.486667	0.506944	0.429583	0.448792	0.373071	0.4353	0.331792	0.54075	0.48425
ThomasAM_2018b (CRC)	0.836667	0.858056	0.718367	0.773571	0.766223	0.826917	0.734048	0.78681	0.617153	0.782153	0.559168	0.672351	0.591838	0.722052	0.586619	0.691643	0.502917	0.802222	0.42454	0.688222	0.408499	0.746215	0.496238	0.706833	0.723542	0.799583	0.633169	0.710238	0.668217	0.761131	0.6555	0.722881	0.650278	0.706944	0.576499	0.609856	0.590025	0.637775	0.627976	0.654524
VogtmannE_2016 (CRC)	0.63595	0.643394	0.589471	0.591459	0.61554	0.615026	0.602417	0.60475	0.496289	0.480736	0.438766	0.418637	0.452021	0.401778	0.493667	0.491833	0.500067	0.457103	0.4053	0.356123	0.399965	0.301708	0.490083	0.473583	0.496614	0.5114	0.455024	0.4816	0.466528	0.493978	0.4805	0.50725	0.39635	0.427397	0.359191	0.384165	0.304646	0.343834	0.483917	0.4895
WirbelJ_2018 (CRC)	0.916111	0.90996	0.826585	0.827542	0.853891	0.859343	0.832372	0.833526	0.727044	0.876786	0.650431	0.776502	0.694182	0.807573	0.667756	0.783654	0.743889	0.880298	0.673697	0.78003	0.714599	0.815588	0.689006	0.787981	0.727381	0.846865	0.633719	0.767074	0.665486	0.792698	0.646346	0.772788	0.528472	0.740496	0.482466	0.683288	0.459134	0.684274	0.564263	0.720513
YachidaS_2019 (CRC)	0.732085	0.729913	0.662917	0.666436	0.672581	0.679578	0.665625	0.670054	0.636671	0.720107	0.584609	0.651931	0.589735	0.658686	0.586944	0.653982	0.596551	0.722281	0.550386	0.654247	0.551879	0.660838	0.558478	0.656253	0.632019	0.644085	0.592905	0.59881	0.597858	0.602996	0.595134	0.60091	0.470471		0.428834		0.386484		0.527641
YeZ_2018 (BD)	0.7185	0.7925	0.661453	0.767242	0.649923	0.782615	0.707976	0.787143	0.548125	0.7675	0.573411	0.657924	0.518266	0.64656	0.661786	0.707738	0.525	0.78825	0.558925	0.683268	0.479425	0.675391	0.674762	0.727738	0.71975	0.7615	0.630758	0.683078	0.589908	0.66791	0.709524	0.737976	0.7045	0.78625	0.63849	0.658461	0.605714	0.633718	0.71	0.724881
YuJ_2015 (CRC)	0.861381	0.852342	0.762654	0.771389	0.791573	0.799386	0.766433	0.774748	0.781235	0.843402	0.70145	0.776755	0.73153	0.799356	0.716502	0.780284	0.747765	0.808	0.658164	0.719578	0.702554	0.740531	0.687221	0.725325	0.730676	0.886225	0.660266	0.809577	0.679885	0.829062	0.669771	0.812413	0.787161	0.880116	0.697599	0.799157	0.723796	0.819181	0.712038	0.801346
ZellerG_2014 (CRC)	0.851155	0.832091	0.809713	0.762529	0.836463	0.817004	0.816506	0.777605	0.772857	0.762464	0.690068	0.70122	0.719684	0.741505	0.701037	0.71743	0.677651	0.759325	0.593166	0.68934	0.624145	0.736033	0.615495	0.708144	0.814536	0.804552	0.728791	0.721208	0.756987	0.746834	0.735997	0.730073	0.680603	0.733631	0.576805	0.687225	0.580922	0.701482	0.642681	0.714679
